# Supplementary material for: The Impact of Situational Test Anxiety on Retest Effects in Cognitive Ability Testing: A Structural Equation Modeling Approach
Source: J Intell. 2019 Sep 23;7(4):22. doi: 10.3390/jintelligence7040022 (PMC6963292; doi:10.3390/jintelligence7040022)
Supplement: Supplementary file 1 [file jintelligence-07-00022-s001.zip]

Archive with 4 entries (4 files):
- analysis_results.txt
- analysis_script.R
- Data.rda
- Supplementary_Appendices.pdf
