# Supplementary material for: The Impact of Situational Test Anxiety on Retest Effects in Cognitive Ability Testing: A Structural Equation Modeling Approach
Source: J Intell. 2019 Sep 23;7(4):22. doi: 10.3390/jintelligence7040022 (PMC6963292; doi:10.3390/jintelligence7040022)
Supplement: Supplementary file 1 [file jintelligence-07-00022-s001.zip › analysis_results.txt]

#data= all_data_subset:

#Descriptive statistics: Mean, SD and range for the matrices sum scores:
#T1
[1] 7.657778
[1] 3.110071
[1] 1
[1] 13
#T2
[1] 9.186667
[1] 2.630657
[1] 0
[1] 13
#T3
[1] 9.631111
[1] 2.689582
[1] 0
[1] 13
#T4
[1] 9.937778
[1] 2.62128
[1] 1
[1] 13
#T5
[1] 9.782222
[1] 3.04309
[1] 0
[1] 13
#T6
[1] 9.791111
[1] 3.058348
[1] 0
[1] 13
#T7
[1] 9.822222
[1] 2.90542
[1] 0
[1] 13

Cronbach's alpha for the 'all_data_subset[, c("i_1_1_1", "i_1_2_1", "i_1_3_1", "i_1_4_1", ' '    "i_1_5_1", "i_1_6_1", "i_1_7_1", "i_1_8_1", "i_1_9_1", "i_1_10_1", ' '    "i_1_11_1", "i_1_12_1", "i_1_13_1")]' data-set

Items: 13
Sample units: 225
alpha: 0.776


Cronbach's alpha for the 'all_data_subset[, c("i_1_1_2", "i_1_2_2", "i_1_3_2", "i_1_4_2", ' '    "i_1_5_2", "i_1_6_2", "i_1_7_2", "i_1_8_2", "i_1_9_2", "i_1_10_2", ' '    "i_1_11_2", "i_1_12_2", "i_1_13_2")]' data-set

Items: 13
Sample units: 225
alpha: 0.711


Cronbach's alpha for the 'all_data_subset[, c("i_1_1_3", "i_1_2_3", "i_1_3_3", "i_1_4_3", ' '    "i_1_5_3", "i_1_6_3", "i_1_7_3", "i_1_8_3", "i_1_9_3", "i_1_10_3", ' '    "i_1_11_3", "i_1_12_3", "i_1_13_3")]' data-set

Items: 13
Sample units: 225
alpha: 0.761


Cronbach's alpha for the 'all_data_subset[, c("i_1_1_4", "i_1_2_4", "i_1_3_4", "i_1_4_4", ' '    "i_1_5_4", "i_1_6_4", "i_1_7_4", "i_1_8_4", "i_1_9_4", "i_1_10_4", ' '    "i_1_11_4", "i_1_12_4", "i_1_13_4")]' data-set

Items: 13
Sample units: 225
alpha: 0.754


Cronbach's alpha for the 'all_data_subset[, c("i_1_1_5", "i_1_2_5", "i_1_3_5", "i_1_4_5", ' '    "i_1_5_5", "i_1_6_5", "i_1_7_5", "i_1_8_5", "i_1_9_5", "i_1_10_5", ' '    "i_1_11_5", "i_1_12_5", "i_1_13_5")]' data-set

Items: 13
Sample units: 225
alpha: 0.819


Cronbach's alpha for the 'all_data_subset[, c("i_1_1_6", "i_1_2_6", "i_1_3_6", "i_1_4_6", ' '    "i_1_5_6", "i_1_6_6", "i_1_7_6", "i_1_8_6", "i_1_9_6", "i_1_10_6", ' '    "i_1_11_6", "i_1_12_6", "i_1_13_6")]' data-set

Items: 13
Sample units: 225
alpha: 0.819


Cronbach's alpha for the 'all_data_subset[, c("i_1_1_7", "i_1_2_7", "i_1_3_7", "i_1_4_7", ' '    "i_1_5_7", "i_1_6_7", "i_1_7_7", "i_1_8_7", "i_1_9_7", "i_1_10_7", ' '    "i_1_11_7", "i_1_12_7", "i_1_13_7")]' data-set

Items: 13
Sample units: 225
alpha: 0.798


#Descriptive statistics: Mean, SD and range for the FOF:
#T1
[1] 16.58222
[1] 6.200061
[1] 5
[1] 31
#T2
[1] 15.11556
[1] 6.351671
[1] 5
[1] 34
#T3
[1] 13.56889
[1] 6.001184
[1] 5
[1] 32
#T4
[1] 12.92889
[1] 5.949513
[1] 5
[1] 28
#T5
[1] 12.48
[1] 6.149971
[1] 5
[1] 28
#T6
[1] 12.36
[1] 6.005147
[1] 5
[1] 30
#T7
[1] 11.88889
[1] 6.014203
[1] 5
[1] 28

Cronbach's alpha for the 'all_data_subset[, c("fam_5_1", "fam_9_1", "fam_12_1", "fam_16_1", ' '    "fam_18_1")]' data-set

Items: 5
Sample units: 225
alpha: 0.84


Cronbach's alpha for the 'all_data_subset[, c("fam_5_2", "fam_9_2", "fam_12_2", "fam_16_2", ' '    "fam_18_2")]' data-set

Items: 5
Sample units: 225
alpha: 0.881


Cronbach's alpha for the 'all_data_subset[, c("fam_5_3", "fam_9_3", "fam_12_3", "fam_16_3", ' '    "fam_18_3")]' data-set

Items: 5
Sample units: 225
alpha: 0.868


Cronbach's alpha for the 'all_data_subset[, c("fam_5_4", "fam_9_4", "fam_12_4", "fam_16_4", ' '    "fam_18_4")]' data-set

Items: 5
Sample units: 225
alpha: 0.867


Cronbach's alpha for the 'all_data_subset[, c("fam_5_5", "fam_9_5", "fam_12_5", "fam_16_5", ' '    "fam_18_5")]' data-set

Items: 5
Sample units: 225
alpha: 0.878


Cronbach's alpha for the 'all_data_subset[, c("fam_5_6", "fam_9_6", "fam_12_6", "fam_16_6", ' '    "fam_18_6")]' data-set

Items: 5
Sample units: 225
alpha: 0.875


Cronbach's alpha for the 'all_data_subset[, c("fam_5_7", "fam_9_7", "fam_12_7", "fam_16_7", ' '    "fam_18_7")]' data-set

Items: 5
Sample units: 225
alpha: 0.877

#Correlations of sum scores:
             matrix_sum_1 matrix_sum_2 matrix_sum_3 matrix_sum_4 matrix_sum_5 matrix_sum_6 matrix_sum_7 fam_M_1 fam_M_2 fam_M_3 fam_M_4 fam_M_5 fam_M_6 fam_M_7
matrix_sum_1        1.000        0.700        0.640        0.584        0.579        0.619        0.594  -0.157  -0.197  -0.177  -0.148  -0.148  -0.159  -0.133
matrix_sum_2        0.700        1.000        0.684        0.705        0.616        0.690        0.639  -0.104  -0.094  -0.131  -0.058  -0.110  -0.124  -0.106
matrix_sum_3        0.640        0.684        1.000        0.660        0.738        0.695        0.707  -0.088  -0.087  -0.099  -0.040  -0.085  -0.107  -0.057
matrix_sum_4        0.584        0.705        0.660        1.000        0.687        0.681        0.643  -0.050  -0.032  -0.062  -0.035  -0.100  -0.116  -0.072
matrix_sum_5        0.579        0.616        0.738        0.687        1.000        0.714        0.736  -0.042   0.023   0.005   0.020  -0.013  -0.068  -0.013
matrix_sum_6        0.619        0.690        0.695        0.681        0.714        1.000        0.768  -0.067  -0.033  -0.033  -0.013  -0.011  -0.069  -0.057
matrix_sum_7        0.594        0.639        0.707        0.643        0.736        0.768        1.000  -0.054  -0.037  -0.057  -0.002  -0.014  -0.077  -0.040
fam_M_1            -0.157       -0.104       -0.088       -0.050       -0.042       -0.067       -0.054   1.000   0.785   0.729   0.700   0.633   0.574   0.594
fam_M_2            -0.197       -0.094       -0.087       -0.032        0.023       -0.033       -0.037   0.785   1.000   0.864   0.826   0.812   0.759   0.749
fam_M_3            -0.177       -0.131       -0.099       -0.062        0.005       -0.033       -0.057   0.729   0.864   1.000   0.888   0.882   0.826   0.851
fam_M_4            -0.148       -0.058       -0.040       -0.035        0.020       -0.013       -0.002   0.700   0.826   0.888   1.000   0.891   0.838   0.853
fam_M_5            -0.148       -0.110       -0.085       -0.100       -0.013       -0.011       -0.014   0.633   0.812   0.882   0.891   1.000   0.906   0.861
fam_M_6            -0.159       -0.124       -0.107       -0.116       -0.068       -0.069       -0.077   0.574   0.759   0.826   0.838   0.906   1.000   0.864
fam_M_7            -0.133       -0.106       -0.057       -0.072       -0.013       -0.057       -0.040   0.594   0.749   0.851   0.853   0.861   0.864   1.000

#Descriptive statistics for all study variables:
$matrix_sum_1
   vars   n mean   sd median trimmed  mad min max range  skew kurtosis   se
X1    1 225 7.66 3.11      8     7.8 2.97   1  13    12 -0.35    -0.73 0.21

$matrix_sum_2
   vars   n mean   sd median trimmed  mad min max range  skew kurtosis   se
X1    1 225 9.19 2.63     10    9.49 1.48   0  13    13 -1.03     0.78 0.18

$matrix_sum_3
   vars   n mean   sd median trimmed  mad min max range  skew kurtosis   se
X1    1 225 9.63 2.69     10    9.94 2.97   0  13    13 -1.05     0.78 0.18

$matrix_sum_4
   vars   n mean   sd median trimmed  mad min max range  skew kurtosis   se
X1    1 225 9.94 2.62     11    10.3 1.48   1  13    12 -1.19     0.82 0.17

$matrix_sum_5
   vars   n mean   sd median trimmed  mad min max range  skew kurtosis  se
X1    1 225 9.78 3.04     11   10.23 1.48   0  13    13 -1.23     0.75 0.2

$matrix_sum_6
   vars   n mean   sd median trimmed  mad min max range skew kurtosis  se
X1    1 225 9.79 3.06     11   10.27 1.48   0  13    13 -1.3     1.04 0.2

$matrix_sum_7
   vars   n mean   sd median trimmed  mad min max range  skew kurtosis   se
X1    1 225 9.82 2.91     11   10.24 1.48   0  13    13 -1.24        1 0.19

$i_1_1_1
   vars   n mean   sd median trimmed mad min max range  skew kurtosis   se
X1    1 225 0.78 0.42      1    0.85   0   0   1     1 -1.33    -0.24 0.03

$i_1_2_1
   vars   n mean   sd median trimmed mad min max range  skew kurtosis   se
X1    1 225 0.85 0.36      1    0.93   0   0   1     1 -1.94     1.75 0.02

$i_1_3_1
   vars   n mean   sd median trimmed mad min max range skew kurtosis   se
X1    1 225 0.84 0.37      1    0.92   0   0   1     1 -1.8     1.24 0.02

$i_1_4_1
   vars   n mean   sd median trimmed mad min max range  skew kurtosis   se
X1    1 225 0.69 0.46      1    0.73   0   0   1     1 -0.81    -1.35 0.03

$i_1_5_1
   vars   n mean  sd median trimmed mad min max range  skew kurtosis   se
X1    1 225 0.58 0.5      1     0.6   0   0   1     1 -0.31    -1.91 0.03

$i_1_6_1
   vars   n mean   sd median trimmed mad min max range  skew kurtosis   se
X1    1 225 0.68 0.47      1    0.73   0   0   1     1 -0.79    -1.38 0.03

$i_1_7_1
   vars   n mean  sd median trimmed mad min max range skew kurtosis   se
X1    1 225 0.44 0.5      0    0.43   0   0   1     1 0.24    -1.95 0.03

$i_1_8_1
   vars   n mean   sd median trimmed mad min max range  skew kurtosis   se
X1    1 225 0.63 0.48      1    0.66   0   0   1     1 -0.52    -1.74 0.03

$i_1_9_1
   vars   n mean  sd median trimmed mad min max range  skew kurtosis   se
X1    1 225 0.54 0.5      1    0.55   0   0   1     1 -0.17    -1.98 0.03

$i_1_10_1
   vars   n mean   sd median trimmed mad min max range  skew kurtosis   se
X1    1 225  0.6 0.49      1    0.62   0   0   1     1 -0.41    -1.84 0.03

$i_1_11_1
   vars   n mean  sd median trimmed mad min max range skew kurtosis   se
X1    1 225 0.42 0.5      0     0.4   0   0   1     1 0.31    -1.91 0.03

$i_1_12_1
   vars   n mean   sd median trimmed mad min max range skew kurtosis   se
X1    1 225  0.4 0.49      0    0.38   0   0   1     1 0.41    -1.84 0.03

$i_1_13_1
   vars   n mean   sd median trimmed mad min max range skew kurtosis   se
X1    1 225 0.21 0.41      0    0.14   0   0   1     1 1.39    -0.07 0.03

$i_1_1_2
   vars   n mean   sd median trimmed mad min max range  skew kurtosis   se
X1    1 225 0.88 0.33      1    0.97   0   0   1     1 -2.26     3.12 0.02

$i_1_2_2
   vars   n mean   sd median trimmed mad min max range  skew kurtosis   se
X1    1 225 0.82 0.38      1     0.9   0   0   1     1 -1.67     0.81 0.03

$i_1_3_2
   vars   n mean  sd median trimmed mad min max range  skew kurtosis   se
X1    1 225  0.9 0.3      1       1   0   0   1     1 -2.69     5.26 0.02

$i_1_4_2
   vars   n mean   sd median trimmed mad min max range skew kurtosis   se
X1    1 225 0.84 0.37      1    0.92   0   0   1     1 -1.8     1.24 0.02

$i_1_5_2
   vars   n mean   sd median trimmed mad min max range  skew kurtosis   se
X1    1 225 0.86 0.35      1    0.94   0   0   1     1 -2.04     2.15 0.02

$i_1_6_2
   vars   n mean   sd median trimmed mad min max range  skew kurtosis   se
X1    1 225 0.78 0.42      1    0.85   0   0   1     1 -1.33    -0.24 0.03

$i_1_7_2
   vars   n mean   sd median trimmed mad min max range  skew kurtosis   se
X1    1 225 0.75 0.43      1    0.81   0   0   1     1 -1.15    -0.67 0.03

$i_1_8_2
   vars   n mean   sd median trimmed mad min max range  skew kurtosis   se
X1    1 225  0.6 0.49      1    0.62   0   0   1     1 -0.39    -1.86 0.03

$i_1_9_2
   vars   n mean   sd median trimmed mad min max range  skew kurtosis   se
X1    1 225 0.69 0.46      1    0.73   0   0   1     1 -0.81    -1.35 0.03

$i_1_10_2
   vars   n mean   sd median trimmed mad min max range  skew kurtosis   se
X1    1 225 0.69 0.46      1    0.74   0   0   1     1 -0.83    -1.31 0.03

$i_1_11_2
   vars   n mean  sd median trimmed mad min max range skew kurtosis   se
X1    1 225  0.5 0.5      0     0.5   0   0   1     1 0.01    -2.01 0.03

$i_1_12_2
   vars   n mean   sd median trimmed mad min max range skew kurtosis   se
X1    1 225 0.39 0.49      0    0.36   0   0   1     1 0.46    -1.79 0.03

$i_1_13_2
   vars   n mean  sd median trimmed mad min max range  skew kurtosis   se
X1    1 225  0.5 0.5      1     0.5   0   0   1     1 -0.01    -2.01 0.03

$i_1_1_3
   vars   n mean   sd median trimmed mad min max range  skew kurtosis   se
X1    1 225 0.92 0.28      1       1   0   0   1     1 -2.97     6.85 0.02

$i_1_2_3
   vars   n mean   sd median trimmed mad min max range skew kurtosis   se
X1    1 225 0.87 0.34      1    0.96   0   0   1     1 -2.2     2.85 0.02

$i_1_3_3
   vars   n mean   sd median trimmed mad min max range  skew kurtosis   se
X1    1 225 0.91 0.29      1       1   0   0   1     1 -2.78     5.74 0.02

$i_1_4_3
   vars   n mean   sd median trimmed mad min max range skew kurtosis   se
X1    1 225 0.87 0.34      1    0.96   0   0   1     1 -2.2     2.85 0.02

$i_1_5_3
   vars   n mean   sd median trimmed mad min max range  skew kurtosis   se
X1    1 225 0.79 0.41      1    0.86   0   0   1     1 -1.39    -0.07 0.03

$i_1_6_3
   vars   n mean   sd median trimmed mad min max range  skew kurtosis   se
X1    1 225 0.75 0.43      1    0.81   0   0   1     1 -1.15    -0.67 0.03

$i_1_7_3
   vars   n mean   sd median trimmed mad min max range  skew kurtosis   se
X1    1 225 0.92 0.28      1       1   0   0   1     1 -2.97     6.85 0.02

$i_1_8_3
   vars   n mean   sd median trimmed mad min max range  skew kurtosis   se
X1    1 225 0.67 0.47      1    0.71   0   0   1     1 -0.72    -1.48 0.03

$i_1_9_3
   vars   n mean   sd median trimmed mad min max range  skew kurtosis   se
X1    1 225 0.63 0.48      1    0.66   0   0   1     1 -0.52    -1.74 0.03

$i_1_10_3
   vars   n mean   sd median trimmed mad min max range  skew kurtosis   se
X1    1 225 0.69 0.46      1    0.73   0   0   1     1 -0.81    -1.35 0.03

$i_1_11_3
   vars   n mean   sd median trimmed mad min max range  skew kurtosis   se
X1    1 225 0.78 0.41      1    0.85   0   0   1     1 -1.36    -0.16 0.03

$i_1_12_3
   vars   n mean  sd median trimmed mad min max range skew kurtosis   se
X1    1 225 0.47 0.5      0    0.46   0   0   1     1 0.13    -1.99 0.03

$i_1_13_3
   vars   n mean   sd median trimmed mad min max range skew kurtosis   se
X1    1 225 0.38 0.49      0    0.35   0   0   1     1  0.5    -1.76 0.03

$i_1_1_4
   vars   n mean   sd median trimmed mad min max range  skew kurtosis   se
X1    1 225 0.94 0.23      1       1   0   0   1     1 -3.77    12.23 0.02

$i_1_2_4
   vars   n mean   sd median trimmed mad min max range  skew kurtosis   se
X1    1 225 0.88 0.32      1    0.98   0   0   1     1 -2.39     3.72 0.02

$i_1_3_4
   vars   n mean   sd median trimmed mad min max range skew kurtosis   se
X1    1 225 0.84 0.37      1    0.92   0   0   1     1 -1.8     1.24 0.02

$i_1_4_4
   vars   n mean   sd median trimmed mad min max range  skew kurtosis   se
X1    1 225 0.73 0.45      1    0.78   0   0   1     1 -1.02    -0.96 0.03

$i_1_5_4
   vars   n mean   sd median trimmed mad min max range  skew kurtosis   se
X1    1 225 0.77 0.42      1    0.83   0   0   1     1 -1.27     -0.4 0.03

$i_1_6_4
   vars   n mean   sd median trimmed mad min max range  skew kurtosis   se
X1    1 225 0.92 0.28      1       1   0   0   1     1 -2.97     6.85 0.02

$i_1_7_4
   vars   n mean   sd median trimmed mad min max range  skew kurtosis   se
X1    1 225 0.82 0.38      1     0.9   0   0   1     1 -1.67     0.81 0.03

$i_1_8_4
   vars   n mean   sd median trimmed mad min max range  skew kurtosis   se
X1    1 225 0.88 0.33      1    0.97   0   0   1     1 -2.32     3.41 0.02

$i_1_9_4
   vars   n mean   sd median trimmed mad min max range skew kurtosis   se
X1    1 225 0.77 0.42      1    0.84   0   0   1     1 -1.3    -0.32 0.03

$i_1_10_4
   vars   n mean   sd median trimmed mad min max range  skew kurtosis   se
X1    1 225 0.69 0.46      1    0.73   0   0   1     1 -0.81    -1.35 0.03

$i_1_11_4
   vars   n mean  sd median trimmed mad min max range skew kurtosis   se
X1    1 225 0.55 0.5      1    0.56   0   0   1     1 -0.2    -1.97 0.03

$i_1_12_4
   vars   n mean  sd median trimmed mad min max range skew kurtosis   se
X1    1 225 0.42 0.5      0     0.4   0   0   1     1 0.31    -1.91 0.03

$i_1_13_4
   vars   n mean   sd median trimmed mad min max range skew kurtosis   se
X1    1 225 0.72 0.45      1    0.78   0   0   1     1   -1    -1.01 0.03

$i_1_1_5
   vars   n mean   sd median trimmed mad min max range  skew kurtosis   se
X1    1 225 0.84 0.36      1    0.93   0   0   1     1 -1.89     1.57 0.02

$i_1_2_5
   vars   n mean   sd median trimmed mad min max range  skew kurtosis   se
X1    1 225 0.72 0.45      1    0.77   0   0   1     1 -0.95     -1.1 0.03

$i_1_3_5
   vars   n mean   sd median trimmed mad min max range  skew kurtosis   se
X1    1 225 0.96 0.21      1       1   0   0   1     1 -4.39    17.36 0.01

$i_1_4_5
   vars   n mean   sd median trimmed mad min max range  skew kurtosis   se
X1    1 225 0.76 0.43      1    0.83   0   0   1     1 -1.24    -0.47 0.03

$i_1_5_5
   vars   n mean   sd median trimmed mad min max range  skew kurtosis   se
X1    1 225 0.88 0.32      1    0.98   0   0   1     1 -2.39     3.72 0.02

$i_1_6_5
   vars   n mean   sd median trimmed mad min max range skew kurtosis   se
X1    1 225 0.74 0.44      1     0.8   0   0   1     1 -1.1    -0.79 0.03

$i_1_7_5
   vars   n mean   sd median trimmed mad min max range  skew kurtosis   se
X1    1 225 0.68 0.47      1    0.72   0   0   1     1 -0.74    -1.45 0.03

$i_1_8_5
   vars   n mean   sd median trimmed mad min max range  skew kurtosis   se
X1    1 225 0.72 0.45      1    0.77   0   0   1     1 -0.95     -1.1 0.03

$i_1_9_5
   vars   n mean   sd median trimmed mad min max range  skew kurtosis   se
X1    1 225 0.81 0.39      1    0.88   0   0   1     1 -1.56     0.44 0.03

$i_1_10_5
   vars   n mean   sd median trimmed mad min max range  skew kurtosis   se
X1    1 225 0.73 0.44      1    0.79   0   0   1     1 -1.05    -0.91 0.03

$i_1_11_5
   vars   n mean   sd median trimmed mad min max range  skew kurtosis   se
X1    1 225 0.84 0.37      1    0.92   0   0   1     1 -1.84      1.4 0.02

$i_1_12_5
   vars   n mean  sd median trimmed mad min max range skew kurtosis   se
X1    1 225 0.49 0.5      0    0.49   0   0   1     1 0.03    -2.01 0.03

$i_1_13_5
   vars   n mean   sd median trimmed mad min max range  skew kurtosis   se
X1    1 225 0.61 0.49      1    0.64   0   0   1     1 -0.44    -1.81 0.03

$i_1_1_6
   vars   n mean   sd median trimmed mad min max range  skew kurtosis   se
X1    1 225 0.87 0.34      1    0.96   0   0   1     1 -2.14      2.6 0.02

$i_1_2_6
   vars   n mean  sd median trimmed mad min max range  skew kurtosis   se
X1    1 225  0.8 0.4      1    0.88   0   0   1     1 -1.52     0.33 0.03

$i_1_3_6
   vars   n mean   sd median trimmed mad min max range  skew kurtosis   se
X1    1 225 0.85 0.35      1    0.94   0   0   1     1 -1.98     1.95 0.02

$i_1_4_6
   vars   n mean   sd median trimmed mad min max range  skew kurtosis   se
X1    1 225 0.76 0.43      1    0.82   0   0   1     1 -1.21    -0.54 0.03

$i_1_5_6
   vars   n mean   sd median trimmed mad min max range  skew kurtosis   se
X1    1 225 0.88 0.33      1    0.97   0   0   1     1 -2.32     3.41 0.02

$i_1_6_6
   vars   n mean   sd median trimmed mad min max range  skew kurtosis   se
X1    1 225 0.92 0.28      1       1   0   0   1     1 -2.97     6.85 0.02

$i_1_7_6
   vars   n mean   sd median trimmed mad min max range  skew kurtosis   se
X1    1 225 0.79 0.41      1    0.86   0   0   1     1 -1.39    -0.07 0.03

$i_1_8_6
   vars   n mean   sd median trimmed mad min max range  skew kurtosis   se
X1    1 225 0.65 0.48      1    0.69   0   0   1     1 -0.62    -1.62 0.03

$i_1_9_6
   vars   n mean   sd median trimmed mad min max range  skew kurtosis   se
X1    1 225 0.74 0.44      1     0.8   0   0   1     1 -1.07    -0.85 0.03

$i_1_10_6
   vars   n mean   sd median trimmed mad min max range skew kurtosis   se
X1    1 225 0.62 0.49      1    0.65   0   0   1     1 -0.5    -1.76 0.03

$i_1_11_6
   vars   n mean   sd median trimmed mad min max range skew kurtosis   se
X1    1 225 0.62 0.49      1    0.65   0   0   1     1 -0.5    -1.76 0.03

$i_1_12_6
   vars   n mean   sd median trimmed mad min max range  skew kurtosis   se
X1    1 225 0.69 0.46      1    0.74   0   0   1     1 -0.83    -1.31 0.03

$i_1_13_6
   vars   n mean   sd median trimmed mad min max range  skew kurtosis   se
X1    1 225  0.6 0.49      1    0.62   0   0   1     1 -0.41    -1.84 0.03

$i_1_1_7
   vars   n mean   sd median trimmed mad min max range  skew kurtosis   se
X1    1 225 0.78 0.42      1    0.85   0   0   1     1 -1.33    -0.24 0.03

$i_1_2_7
   vars   n mean   sd median trimmed mad min max range  skew kurtosis   se
X1    1 225 0.92 0.26      1       1   0   0   1     1 -3.19     8.22 0.02

$i_1_3_7
   vars   n mean  sd median trimmed mad min max range  skew kurtosis   se
X1    1 225  0.8 0.4      1    0.88   0   0   1     1 -1.52     0.33 0.03

$i_1_4_7
   vars   n mean   sd median trimmed mad min max range  skew kurtosis   se
X1    1 225 0.76 0.43      1    0.83   0   0   1     1 -1.24    -0.47 0.03

$i_1_5_7
   vars   n mean   sd median trimmed mad min max range  skew kurtosis   se
X1    1 225 0.78 0.42      1    0.85   0   0   1     1 -1.33    -0.24 0.03

$i_1_6_7
   vars   n mean   sd median trimmed mad min max range  skew kurtosis   se
X1    1 225 0.88 0.33      1    0.97   0   0   1     1 -2.26     3.12 0.02

$i_1_7_7
   vars   n mean   sd median trimmed mad min max range  skew kurtosis   se
X1    1 225 0.67 0.47      1    0.71   0   0   1     1 -0.72    -1.48 0.03

$i_1_8_7
   vars   n mean   sd median trimmed mad min max range  skew kurtosis   se
X1    1 225 0.82 0.39      1     0.9   0   0   1     1 -1.64     0.68 0.03

$i_1_9_7
   vars   n mean   sd median trimmed mad min max range  skew kurtosis   se
X1    1 225 0.91 0.29      1       1   0   0   1     1 -2.87     6.26 0.02

$i_1_10_7
   vars   n mean   sd median trimmed mad min max range  skew kurtosis   se
X1    1 225 0.79 0.41      1    0.86   0   0   1     1 -1.39    -0.07 0.03

$i_1_11_7
   vars   n mean   sd median trimmed mad min max range  skew kurtosis   se
X1    1 225 0.61 0.49      1    0.64   0   0   1     1 -0.44    -1.81 0.03

$i_1_12_7
   vars   n mean  sd median trimmed mad min max range  skew kurtosis   se
X1    1 225 0.57 0.5      1    0.59   0   0   1     1 -0.29    -1.92 0.03

$i_1_13_7
   vars   n mean  sd median trimmed mad min max range  skew kurtosis   se
X1    1 225 0.53 0.5      1    0.54   0   0   1     1 -0.11       -2 0.03

$fam_M_1
   vars   n  mean  sd median trimmed  mad min max range  skew kurtosis   se
X1    1 225 16.58 6.2     17   16.56 7.41   5  31    26 -0.02    -0.87 0.41

$fam_M_2
   vars   n  mean   sd median trimmed  mad min max range skew kurtosis   se
X1    1 225 15.12 6.35     15   14.91 7.41   5  34    29 0.25     -0.7 0.42

$fam_M_3
   vars   n  mean sd median trimmed  mad min max range skew kurtosis  se
X1    1 225 13.57  6     13   13.27 7.41   5  32    27 0.37    -0.64 0.4

$fam_M_4
   vars   n  mean   sd median trimmed  mad min max range skew kurtosis  se
X1    1 225 12.93 5.95     12   12.54 7.41   5  28    23 0.41     -0.8 0.4

$fam_M_5
   vars   n  mean   sd median trimmed  mad min max range skew kurtosis   se
X1    1 225 12.48 6.15     11   11.96 7.41   5  28    23 0.52    -0.73 0.41

$fam_M_6
   vars   n  mean   sd median trimmed  mad min max range skew kurtosis  se
X1    1 225 12.36 6.01     12   11.86 7.41   5  30    25 0.56    -0.56 0.4

$fam_M_7
   vars   n  mean   sd median trimmed  mad min max range skew kurtosis  se
X1    1 225 11.89 6.01     11   11.28 7.41   5  28    23 0.62    -0.57 0.4

$fam_5_1
   vars   n mean   sd median trimmed  mad min max range  skew kurtosis   se
X1    1 225 4.12 1.63      5    4.19 1.48   1   7     6 -0.32    -0.92 0.11

$fam_5_2
   vars   n mean   sd median trimmed  mad min max range skew kurtosis   se
X1    1 225 3.63 1.66      4    3.63 1.48   1   7     6    0    -1.11 0.11

$fam_5_3
   vars   n mean  sd median trimmed  mad min max range skew kurtosis   se
X1    1 225 3.15 1.6      3    3.08 1.48   1   7     6  0.3    -0.98 0.11

$fam_5_4
   vars   n mean   sd median trimmed  mad min max range skew kurtosis   se
X1    1 225 3.04 1.59      3    2.96 1.48   1   7     6 0.36    -0.89 0.11

$fam_5_5
   vars   n mean  sd median trimmed  mad min max range skew kurtosis   se
X1    1 225 2.88 1.6      3    2.76 1.48   1   6     5 0.45    -1.01 0.11

$fam_5_6
   vars   n mean   sd median trimmed  mad min max range skew kurtosis   se
X1    1 225 2.85 1.62      2    2.71 1.48   1   7     6 0.57    -0.77 0.11

$fam_5_7
   vars   n mean   sd median trimmed  mad min max range skew kurtosis   se
X1    1 225 2.79 1.59      2    2.66 1.48   1   7     6 0.55    -0.87 0.11

$fam_9_1
   vars   n mean   sd median trimmed  mad min max range  skew kurtosis   se
X1    1 225 3.69 1.86      4    3.69 2.97   1   7     6 -0.02    -1.31 0.12

$fam_9_2
   vars   n mean   sd median trimmed  mad min max range skew kurtosis   se
X1    1 225 3.16 1.69      3    3.06 1.48   1   7     6 0.39    -0.99 0.11

$fam_9_3
   vars   n mean   sd median trimmed  mad min max range skew kurtosis   se
X1    1 225 2.84 1.63      2    2.73 1.48   1   7     6 0.52    -0.89 0.11

$fam_9_4
   vars   n mean  sd median trimmed  mad min max range skew kurtosis   se
X1    1 225 2.77 1.7      2     2.6 1.48   1   7     6 0.59    -0.95 0.11

$fam_9_5
   vars   n mean   sd median trimmed  mad min max range skew kurtosis   se
X1    1 225 2.68 1.64      2    2.52 1.48   1   7     6 0.65    -0.77 0.11

$fam_9_6
   vars   n mean   sd median trimmed  mad min max range skew kurtosis   se
X1    1 225 2.72 1.65      2    2.54 1.48   1   7     6  0.7    -0.66 0.11

$fam_9_7
   vars   n mean   sd median trimmed  mad min max range skew kurtosis   se
X1    1 225 2.56 1.67      2    2.33 1.48   1   7     6 0.94    -0.16 0.11

$fam_12_1
   vars   n mean   sd median trimmed  mad min max range skew kurtosis   se
X1    1 225 3.53 1.71      4    3.51 1.48   1   7     6 0.03    -1.15 0.11

$fam_12_2
   vars   n mean   sd median trimmed  mad min max range skew kurtosis   se
X1    1 225 3.39 1.77      3    3.33 2.97   1   7     6 0.18    -1.27 0.12

$fam_12_3
   vars   n mean   sd median trimmed  mad min max range skew kurtosis   se
X1    1 225 3.22 1.77      3    3.13 2.97   1   7     6 0.22    -1.25 0.12

$fam_12_4
   vars   n mean   sd median trimmed  mad min max range skew kurtosis   se
X1    1 225 2.99 1.72      3    2.86 2.97   1   7     6 0.43    -1.08 0.11

$fam_12_5
   vars   n mean  sd median trimmed  mad min max range skew kurtosis   se
X1    1 225    3 1.8      3    2.86 2.97   1   7     6 0.41    -1.17 0.12

$fam_12_6
   vars   n mean   sd median trimmed  mad min max range skew kurtosis   se
X1    1 225 2.95 1.75      3     2.8 2.97   1   7     6 0.45     -1.1 0.12

$fam_12_7
   vars   n mean  sd median trimmed  mad min max range skew kurtosis   se
X1    1 225 2.84 1.8      2    2.66 1.48   1   7     6 0.57    -1.01 0.12

$fam_16_1
   vars   n mean   sd median trimmed  mad min max range skew kurtosis  se
X1    1 225 3.05 1.47      3    2.97 1.48   1   7     6 0.46    -0.68 0.1

$fam_16_2
   vars   n mean   sd median trimmed  mad min max range skew kurtosis   se
X1    1 225 2.91 1.42      3    2.83 1.48   1   7     6 0.49    -0.51 0.09

$fam_16_3
   vars   n mean   sd median trimmed  mad min max range skew kurtosis   se
X1    1 225  2.4 1.25      2    2.24 1.48   1   6     5 0.83     0.12 0.08

$fam_16_4
   vars   n mean   sd median trimmed  mad min max range skew kurtosis   se
X1    1 225 2.26 1.23      2    2.09 1.48   1   6     5 0.95     0.21 0.08

$fam_16_5
   vars   n mean   sd median trimmed  mad min max range skew kurtosis   se
X1    1 225 2.12 1.29      2     1.9 1.48   1   7     6 1.31      1.3 0.09

$fam_16_6
   vars   n mean   sd median trimmed  mad min max range skew kurtosis   se
X1    1 225 2.09 1.16      2    1.91 1.48   1   7     6 1.22     1.49 0.08

$fam_16_7
   vars   n mean   sd median trimmed  mad min max range skew kurtosis   se
X1    1 225 2.05 1.16      2    1.87 1.48   1   6     5 1.08     0.49 0.08

$fam_18_1
   vars   n mean   sd median trimmed  mad min max range skew kurtosis   se
X1    1 225 2.18 1.18      2    2.04 1.48   1   7     6 0.98     0.57 0.08

$fam_18_2
   vars   n mean   sd median trimmed  mad min max range skew kurtosis   se
X1    1 225 2.04 1.06      2    1.88 1.48   1   6     5 1.05     0.78 0.07

$fam_18_3
   vars   n mean   sd median trimmed  mad min max range skew kurtosis   se
X1    1 225 1.96 1.05      2    1.78 1.48   1   6     5 1.28     1.44 0.07

$fam_18_4
   vars   n mean   sd median trimmed  mad min max range skew kurtosis   se
X1    1 225 1.86 0.99      2    1.71 1.48   1   6     5 1.31     1.83 0.07

$fam_18_5
   vars   n mean   sd median trimmed mad min max range skew kurtosis   se
X1    1 225 1.81 1.04      1    1.63   0   1   6     5 1.31     1.29 0.07

$fam_18_6
   vars   n mean   sd median trimmed mad min max range skew kurtosis   se
X1    1 225 1.75 1.02      1    1.56   0   1   7     6  1.7     3.55 0.07

$fam_18_7
   vars   n mean   sd median trimmed mad min max range skew kurtosis   se
X1    1 225 1.65 0.95      1    1.46   0   1   6     5 1.78     3.43 0.06


#Correlations for all study variables:
             matrix_sum_1 matrix_sum_2  matrix_sum_3 matrix_sum_4 matrix_sum_5  matrix_sum_6  matrix_sum_7      i_1_1_1       i_1_2_1      i_1_3_1      i_1_4_1       i_1_5_1
matrix_sum_1   1.00000000  0.699732339  0.6402238430  0.584410042  0.579358011  0.6190301772  0.5940042967  0.561157051  0.2733827681  0.464963852  0.389947221  0.5465743732
matrix_sum_2   0.69973234  1.000000000  0.6842737636  0.705418185  0.615743300  0.6895928701  0.6386814174  0.335331744  0.1860179268  0.278219805  0.281873795  0.4310423547
matrix_sum_3   0.64022384  0.684273764  1.0000000000  0.659709814  0.738493856  0.6950482649  0.7068280447  0.289034157  0.2009527236  0.242834934  0.258208873  0.3787534883
matrix_sum_4   0.58441004  0.705418185  0.6597098144  1.000000000  0.687234215  0.6810906076  0.6427506684  0.244791308  0.1892348713  0.200324160  0.145519513  0.3581167694
matrix_sum_5   0.57935801  0.615743300  0.7384938561  0.687234215  1.000000000  0.7141283594  0.7358238169  0.271497219  0.1332154808  0.252499423  0.258496612  0.3180267595
matrix_sum_6   0.61903018  0.689592870  0.6950482649  0.681090608  0.714128359  1.0000000000  0.7680023999  0.338262301  0.1907113240  0.287894488  0.287478971  0.3425207343
matrix_sum_7   0.59400430  0.638681417  0.7068280447  0.642750668  0.735823817  0.7680023999  1.0000000000  0.328614019  0.1196658526  0.274721006  0.289952657  0.3014350147
i_1_1_1        0.56115705  0.335331744  0.2890341573  0.244791308  0.271497219  0.3382623014  0.3286140186  1.000000000  0.1028114617  0.339673809  0.264276373  0.2356831744
i_1_2_1        0.27338277  0.186017927  0.2009527236  0.189234871  0.133215481  0.1907113240  0.1196658526  0.102811462  1.0000000000  0.013688375  0.038122289  0.1418123651
i_1_3_1        0.46496385  0.278219805  0.2428349342  0.200324160  0.252499423  0.2878944877  0.2747210063  0.339673809  0.0136883751  1.000000000  0.142158326  0.2276508047
i_1_4_1        0.38994722  0.281873795  0.2582088729  0.145519513  0.258496612  0.2874789712  0.2899526572  0.264276373  0.0381222888  0.142158326  1.000000000  0.2224481947
i_1_5_1        0.54657437  0.431042355  0.3787534883  0.358116769  0.318026759  0.3425207343  0.3014350147  0.235683174  0.1418123651  0.227650805  0.222448195  1.0000000000
i_1_6_1        0.66167389  0.565658600  0.5481184542  0.462846459  0.439495789  0.4956919749  0.5257708286  0.350160388  0.1407469564  0.292166288  0.163423911  0.3102289018
i_1_7_1        0.59691519  0.342888252  0.3120212357  0.339459066  0.305380726  0.2866045890  0.3292399969  0.215365246  0.0739971882  0.175845493  0.092833776  0.2501642554
i_1_8_1        0.59296293  0.369953041  0.3321733235  0.361064680  0.356208528  0.3506574608  0.3266835643  0.250488017 -0.0177876779  0.202936721  0.136290133  0.1773554826
i_1_9_1        0.53111127  0.391613331  0.3623499471  0.377203278  0.330729019  0.3492956682  0.3252288463  0.259874671  0.1104780173  0.145893538  0.114760228  0.2620904395
i_1_10_1       0.61452784  0.455543933  0.4049964377  0.414161717  0.404560033  0.3841092214  0.3880536746  0.261861468  0.0354622488  0.274114882  0.156772360  0.2204155075
i_1_11_1       0.50024250  0.316311039  0.3790515433  0.247409450  0.248020041  0.2501901977  0.2417688161  0.175559916  0.1596784898  0.185033711  0.049672898  0.2024291498
i_1_12_1       0.51688165  0.394712573  0.3319753772  0.283045193  0.315520971  0.3294063602  0.2847813257  0.240039679  0.1418489953  0.166426893  0.215561995  0.1653116306
i_1_13_1       0.46997544  0.339095008  0.2413782299  0.282013735  0.241017521  0.2774061986  0.2489948041  0.173972250  0.0985479710  0.113950718  0.021872437  0.2255128270
i_1_1_2        0.29686146  0.411537690  0.2893534829  0.310209252  0.261199296  0.3007053611  0.2741332294  0.154736336  0.0664989520  0.123339290  0.066570257  0.1956712048
i_1_2_2        0.22218626  0.427232624  0.2739611915  0.242282998  0.272934501  0.2767367943  0.2802531678  0.142915046  0.0310146195  0.075962781  0.189722218  0.0967592279
i_1_3_2        0.40250736  0.502287543  0.4231320517  0.375495003  0.390361531  0.4187949840  0.3669447015  0.255950862  0.1117843459  0.176904047  0.198964477  0.2336181825
i_1_4_2        0.31427476  0.511186256  0.3500643597  0.388280869  0.284090370  0.3232569976  0.2871289474  0.137792205  0.1810733971  0.094307073  0.090359746  0.1790996852
i_1_5_2        0.29134035  0.397394587  0.3138757127  0.316280826  0.322823372  0.3015493816  0.2778974399  0.210850205  0.0413705701  0.059654516  0.083680075  0.2959875371
i_1_6_2        0.39579563  0.530828794  0.4483791750  0.346976919  0.271497219  0.3312557175  0.2954248222  0.254285714  0.0132659951  0.166632434  0.148815822  0.2356831744
i_1_7_2        0.26777008  0.412977073  0.2847611231  0.351815452  0.246475058  0.2738705975  0.2270922697  0.137362637  0.2163377656  0.049669283  0.057236854  0.1738949639
i_1_8_2        0.45191517  0.493316274  0.3490282815  0.388961393  0.391249990  0.3382815021  0.3274451191  0.212983304  0.1074307617  0.171881064  0.169964726  0.2306109163
i_1_9_2        0.38994722  0.548873626  0.3834179168  0.380438905  0.397616833  0.4196130314  0.4654696844  0.171907932  0.0381222888  0.297554068  0.232718894  0.1835737529
i_1_10_2       0.40498909  0.594441809  0.3611298247  0.411666960  0.349102529  0.3556153309  0.3249481889  0.177745342  0.0961641201  0.199006158  0.177664032  0.3096334650
i_1_11_2       0.21005057  0.454110924  0.2362210311  0.285380265  0.179725505  0.3128372321  0.2818240407  0.061767653  0.1222180598  0.033998728  0.093017229  0.1491753702
i_1_12_2       0.26696609  0.385111754  0.2621803740  0.249191887  0.159144599  0.2786588383  0.2438787462  0.073174214  0.0801821959  0.081413041  0.001314248  0.1798504242
i_1_13_2       0.42300383  0.527982404  0.3202512969  0.346767308  0.335523173  0.3658787045  0.3191643633  0.152043453  0.0515124855  0.181823916  0.233396441  0.2287622299
i_1_1_3        0.16739414  0.204287578  0.3751901106  0.170006602  0.288812134  0.1939709493  0.2019261370  0.029903609  0.0950099218  0.037755135 -0.031457817  0.0316430831
i_1_2_3        0.38928869  0.365927038  0.4957537918  0.310346328  0.417990832  0.3561730553  0.3973500397  0.241055953  0.0599126055  0.294533136  0.228571748  0.2082739328
i_1_3_3        0.31910721  0.395344719  0.5024454420  0.430484218  0.369472001  0.4086172944  0.3808654224  0.195998383  0.0779221539  0.104966352  0.114407634  0.0969239059
i_1_4_3        0.35509390  0.295180695  0.4660981901  0.224132754  0.387411819  0.2735869615  0.3287186997  0.209151488  0.0969464963  0.044052742  0.228571748  0.1814191277
i_1_5_3        0.44251903  0.479296161  0.6641944057  0.477083836  0.527199029  0.4407591993  0.4583200952  0.191369475  0.0226175671  0.149462757  0.212475102  0.3455910855
i_1_6_3        0.35058329  0.389479832  0.4954336226  0.328234157  0.341267370  0.4490351955  0.3511971708  0.162087912  0.1589368255  0.160593241  0.057236854  0.2155187584
i_1_7_3        0.33737519  0.338259956  0.5598335186  0.347238281  0.478327549  0.4034930982  0.4114490098  0.183693601  0.0950099218  0.210240524  0.141176544  0.2258165474
i_1_8_3        0.30386545  0.395779902  0.5382989689  0.359514488  0.370401853  0.3302917882  0.4139285396  0.149170746 -0.0048130833  0.225379155  0.244759505  0.2251582498
i_1_9_3        0.37088313  0.345448203  0.5478851094  0.431328954  0.350156050  0.3596908852  0.3044961294  0.139978598  0.2131100642  0.128570659  0.136290133  0.2703740923
i_1_10_3       0.22597964  0.336736774  0.5515557758  0.354744596  0.343865839  0.3661301975  0.3561854977 -0.059013171  0.0649270231 -0.090935286  0.066820276  0.1058248693
i_1_11_3       0.34434237  0.369826727  0.4812113537  0.407399100  0.490581273  0.4790844024  0.4356731064  0.132385201  0.2584318007  0.143572290  0.203655894  0.1811981477
i_1_12_3       0.36440758  0.344156264  0.5103466820  0.321998214  0.328222143  0.3121822391  0.3769637122  0.200000000  0.1210522050  0.126576561  0.032072375  0.2224560575
i_1_13_3       0.31339597  0.311293221  0.4999404262  0.235843353  0.327607006  0.2936623882  0.3260545313  0.195998383  0.0728031803  0.123101900  0.107807193  0.1649768610
i_1_1_4        0.11387472  0.228066611  0.2072964509  0.336412843  0.208086434  0.2264963617  0.2016507364  0.005090921  0.0550757186 -0.007080147 -0.042974753  0.0582781600
i_1_2_4        0.24686123  0.301124240  0.3181270157  0.331589976  0.276266706  0.2622738516  0.2128190955  0.074310942  0.1580251166  0.102180371  0.087420486  0.1413616978
i_1_3_4        0.40700651  0.424394833  0.4304864288  0.534978789  0.382812081  0.3979111851  0.3781205153  0.108951976  0.0471653795  0.094307073  0.193956907  0.2762019242
i_1_4_4        0.44179931  0.469985421  0.4899075092  0.639167582  0.568718117  0.4529842368  0.5316558456  0.275224040  0.0776660735  0.241910397  0.130058154  0.2073722355
i_1_5_4        0.49674424  0.609372622  0.4982392528  0.623878808  0.537092901  0.5532856837  0.5119164388  0.239513603  0.0924993217  0.240313189  0.246467337  0.3211444869
i_1_6_4        0.24465825  0.380887530  0.3573213937  0.481689899  0.367776890  0.2987320238  0.2791187744  0.068351107  0.0057521665 -0.048487559  0.072122800  0.1610920593
i_1_7_4        0.16974064  0.263366621  0.2003208853  0.393401215  0.261448791  0.2272136910  0.2682232226  0.114953407  0.1608432594  0.044602000  0.089281044  0.0967592279
i_1_8_4        0.46171927  0.578586068  0.5557172652  0.650100183  0.514043340  0.6066751795  0.5387780335  0.230283093  0.1115051048  0.278939520  0.135897355  0.3212125842
i_1_9_4        0.30632800  0.366089969  0.3330167869  0.563465004  0.307290175  0.3873449221  0.4025575150  0.144692642  0.1568902327  0.074840698  0.071847976  0.2249560722
i_1_10_4       0.21669846  0.325764178  0.2617862741  0.538275372  0.252172966  0.2591645297  0.1806684704  0.056447381  0.1453412261  0.038561165  0.004608295  0.0863876484
i_1_11_4       0.24313687  0.234399368  0.2721807678  0.521753668  0.288420877  0.2456870654  0.2343981696  0.054927811  0.0433559878  0.057640927  0.011152108  0.1692571765
i_1_12_4       0.16096944  0.162040843  0.1543925295  0.374707576  0.147257783  0.1912139856  0.1486481594  0.067338050  0.1596784898 -0.033446327 -0.086387648  0.0931174089
i_1_13_4       0.34550511  0.396309334  0.3563254151  0.582450553  0.466843048  0.4402321212  0.3945322577  0.148879315  0.0175284113  0.209437805  0.079741052  0.2179595185
i_1_1_5        0.39130810  0.455664548  0.5030546758  0.430517431  0.623485580  0.4568646526  0.4855178972  0.213028896  0.1270631187  0.239660795  0.161873966  0.2041396787
i_1_2_5        0.34317120  0.337586557  0.3722026677  0.388027956  0.580969718  0.3280983962  0.3351429694  0.184302445  0.0365520822  0.251828274  0.129569497  0.1591212014
i_1_3_5        0.27506109  0.352211458  0.3882489771  0.398915076  0.446217415  0.3456755461  0.3661847391  0.195972742  0.0294386109  0.137049310  0.181164856  0.2522845434
i_1_4_5        0.40117945  0.454463639  0.4974121846  0.411274181  0.591435629  0.5008636065  0.5151194369  0.257526337  0.0289832153  0.234079814  0.102058461  0.2040432647
i_1_5_5        0.31854218  0.338199809  0.3699317335  0.432583646  0.560144178  0.3716136801  0.4286221342  0.074310942  0.1580251166  0.214695462  0.117450425  0.1132144571
i_1_6_5        0.40651387  0.456115000  0.5210060340  0.475479075  0.647093177  0.5090628750  0.6017667836  0.271558718  0.0066826312  0.231960975  0.130712673  0.2368067366
i_1_7_5        0.24785295  0.240972708  0.3610789264  0.284778071  0.478685995  0.2916577750  0.2849739745  0.086264414  0.0786931801  0.102328517 -0.014582161  0.1379608380
i_1_8_5        0.43841031  0.405143902  0.4713185756  0.504792916  0.600436796  0.4701447566  0.4065062200  0.184302445  0.1465750719  0.065791908  0.257247469  0.2189578649
i_1_9_5        0.49280480  0.495372175  0.5355342097  0.489787211  0.683658633  0.6001683764  0.5862836892  0.283984027  0.0789736719  0.211298496  0.308200649  0.2710777129
i_1_10_5       0.38044689  0.395152829  0.4676397775  0.485204570  0.612139003  0.4725130087  0.4865208960  0.088640526  0.0542519706  0.139182489  0.159203085  0.2780955529
i_1_11_5       0.22534093  0.225023628  0.3511018870  0.327989119  0.551636029  0.3316504927  0.3621545898  0.058321184  0.0528042431  0.100732890  0.125697527  0.1178170445
i_1_12_5       0.12314502  0.197382490  0.2681436882  0.220612012  0.486519070  0.2335977225  0.2690351154  0.014255200  0.0936564373 -0.065871078  0.106252845  0.0335971081
i_1_13_5       0.27847768  0.272122927  0.3955010465  0.315223083  0.539419190  0.4047579270  0.3749723746  0.141176482  0.0941428279  0.086703993  0.189295989  0.1815259140
i_1_1_6        0.39071036  0.436344161  0.4820002162  0.415576543  0.462751992  0.5472763381  0.5397013631  0.199174119  0.0900448560  0.213980861  0.188277515  0.1941210056
i_1_2_6        0.32839530  0.419283548  0.3998907397  0.425277232  0.374283701  0.6235555563  0.4297447873  0.086849706  0.1048454476  0.174258738  0.201169025  0.1910777461
i_1_3_6        0.28220436  0.268795820  0.2145325568  0.273535998  0.214381053  0.4203653137  0.2345932112  0.201455741  0.1056978047  0.188890521  0.101311054  0.0780024112
i_1_4_6        0.28679379  0.313526837  0.3182914237  0.285045642  0.302428709  0.5174021842  0.3352819666  0.125156544  0.1115739132  0.143740039  0.206804765  0.1938393441
i_1_5_6        0.37357126  0.401425348  0.4130165735  0.430471743  0.401433075  0.5125544735  0.4302675714  0.131590339  0.0733184251  0.205145996  0.224526064  0.2381403641
i_1_6_6        0.35797896  0.466142680  0.4526212171  0.487801336  0.473063232  0.6287294082  0.5106966864  0.145246103  0.0057521665  0.167119177  0.141176544  0.2258165474
i_1_7_6        0.40406141  0.466896295  0.4984422715  0.497824207  0.559356931  0.6185229116  0.5406530465  0.295752825  0.0832003362  0.149462757  0.165605594  0.2357634100
i_1_8_6        0.47398692  0.495740591  0.5026137544  0.488036121  0.542167925  0.6667106762  0.5491000702  0.278717367  0.2095999463  0.176060501  0.149283438  0.3703384606
i_1_9_6        0.19149609  0.284926544  0.2757556724  0.283301464  0.256752444  0.4890000712  0.4130829541  0.143130373  0.0870208415  0.089896766  0.079546108  0.0836516090
i_1_10_6       0.38081484  0.366241015  0.3813696783  0.303917029  0.415094112  0.5715034566  0.4265411649  0.267047797  0.1831455004  0.173661609  0.248616588  0.2247809732
i_1_11_6       0.38967710  0.436089905  0.4189449153  0.409065155  0.369807458  0.6225722738  0.4233789981  0.311147433  0.0807660281  0.124201024  0.149609982  0.1876611794
i_1_12_6       0.25900417  0.322705375  0.3467631694  0.297424219  0.393544534  0.5293378842  0.3714960195  0.108192817  0.0961641201  0.120998518  0.136024025  0.1144863232
i_1_13_6       0.43619198  0.427893315  0.4354218796  0.469660774  0.497184561  0.6070828407  0.4756786980  0.152752523  0.1114527820  0.225165796  0.137175815  0.1836795896
i_1_1_7        0.29588977  0.343477455  0.3965920443  0.351064344  0.377122938  0.3943149728  0.4908723121  0.151428571  0.1028114617  0.166632434  0.102631601  0.1274613086
i_1_2_7        0.19608126  0.238165238  0.2238957792  0.276110010  0.261961253  0.3441509291  0.3711344569  0.130340041  0.1141497740  0.009275171  0.025831462 -0.0060529960
i_1_3_7        0.47283658  0.547356855  0.5126314230  0.553808678  0.592024012  0.5684740267  0.6809947380  0.329429921  0.1361322191  0.295178448  0.176964196  0.2591397401
i_1_4_7        0.24254676  0.326775424  0.3412987217  0.339192632  0.315479350  0.3704383206  0.5367968447  0.030791193 -0.0002599392  0.092803102  0.192553648  0.1616324245
i_1_5_7        0.40957575  0.367914586  0.4244774224  0.326539797  0.405289797  0.4433610602  0.5941275898  0.305714286  0.1028114617  0.195472663  0.218092152  0.1274613086
i_1_6_7        0.27516670  0.380759568  0.3395265205  0.413169987  0.389798512  0.4816109927  0.4506271384  0.089962986  0.1416862093  0.123339290  0.153822535  0.1684105106
i_1_7_7        0.38922472  0.370551096  0.4501700993  0.355897480  0.454524297  0.4604960848  0.6097251509  0.171925605  0.0744267032  0.174337072  0.101718236  0.2251582498
i_1_8_7        0.38203414  0.410795233  0.4241999578  0.371746479  0.436332857  0.4204392973  0.5985531021  0.163083871  0.1222972757  0.225426806  0.205035096  0.1559201275
i_1_9_7        0.33797689  0.432757456  0.4575472091  0.434438191  0.450801046  0.5211119130  0.6057652118  0.208695968 -0.0009689959  0.114224199  0.228645704  0.1756647435
i_1_10_7       0.39007682  0.421430119  0.4135448369  0.402418501  0.459310125  0.4620908448  0.5967891496  0.243561150 -0.0379652019  0.207999085  0.235909856  0.2137978749
i_1_11_7       0.21390957  0.171499437  0.2869007820  0.259508084  0.308456645  0.2734377632  0.4409468475  0.141176482  0.0432853578  0.111273764  0.110604816  0.1077682063
i_1_12_7       0.23498341  0.184596052  0.2397089188  0.192494390  0.275512026  0.3532141314  0.4833555896  0.230556167 -0.0127121274  0.053656098  0.119051191  0.1358455233
i_1_13_7       0.37795226  0.416512263  0.5106089933  0.375849440  0.512925714  0.4430890177  0.6301081876  0.138018582  0.0989977796  0.157785916  0.192754828  0.2387571422
fam_M_1       -0.15654563 -0.103586728 -0.0882588073 -0.050226726 -0.042228841 -0.0667774473 -0.0542023210 -0.115590264  0.0577617870 -0.136559040  0.013587518 -0.1013681132
fam_M_2       -0.19663643 -0.094007255 -0.0873890551 -0.032278462  0.023249610 -0.0332239993 -0.0366198943 -0.172433052  0.0037768548 -0.173533980 -0.031676812 -0.0539862600
fam_M_3       -0.17704810 -0.130614832 -0.0986809991 -0.061593156  0.005347605 -0.0329006656 -0.0566471984 -0.145606194  0.0587365025 -0.126053218  0.022161203 -0.0314916942
fam_M_4       -0.14801221 -0.058477448 -0.0398680333 -0.034922158  0.019606851 -0.0125967447 -0.0017676642 -0.146870762  0.0576579151 -0.128521428  0.056638880 -0.0056928080
fam_M_5       -0.14775419 -0.110420151 -0.0845201920 -0.100325144 -0.012995746 -0.0114973078 -0.0141911718 -0.128920469  0.0350256279 -0.107936435  0.033793492 -0.0093851384
fam_M_6       -0.15902396 -0.123810419 -0.1067249449 -0.116266973 -0.067757504 -0.0692960096 -0.0766586525 -0.112403584 -0.0160712336 -0.073399513  0.040376559 -0.0237283338
fam_M_7       -0.13331224 -0.105907520 -0.0569147264 -0.072084686 -0.013036520 -0.0573334103 -0.0404801335 -0.129257523  0.0335462043 -0.074150375  0.030752322 -0.0398209023
fam_5_1       -0.13846775 -0.065750814 -0.0779851902 -0.076454906 -0.056547876 -0.0815342687 -0.0546324235 -0.070762892  0.0017613475 -0.076550545 -0.031183865 -0.0617735222
fam_5_2       -0.08874716 -0.065680851 -0.0339453928  0.003866951  0.058003157  0.0109384482 -0.0008629483 -0.088111143  0.0172623913 -0.085421055  0.005017755  0.0137477340
fam_5_3       -0.06866434 -0.053520087 -0.0191913279  0.015058955  0.064698709  0.0064940811  0.0144802979 -0.083521271  0.0711885353 -0.033187533  0.009509476  0.0189564305
fam_5_4       -0.05844138 -0.018045654  0.0425793206  0.007110463  0.074156093  0.0368930662  0.0734075099 -0.052538104  0.0745758143 -0.055726092  0.067400872  0.0524354495
fam_5_5       -0.06798164 -0.047609917 -0.0117827005 -0.024269546  0.055983570  0.0339802963  0.0346819694 -0.055200460  0.0449566090 -0.027140389  0.001741701  0.0631654372
fam_5_6       -0.05685737 -0.021788361  0.0080035602 -0.017893154  0.016099838  0.0144847127  0.0086459241 -0.015402071  0.0077643045 -0.017965393  0.087335844  0.0170388181
fam_5_7       -0.05258248 -0.058036362  0.0017400266 -0.009585598  0.029388538  0.0204206557  0.0132220375 -0.070574548  0.0227287591 -0.013102498  0.032632833  0.0520736493
fam_9_1       -0.10547112 -0.057298158 -0.0399146969 -0.015858029  0.026567742  0.0410189326 -0.0086099479 -0.072172434  0.0828862702 -0.074212473  0.047605832 -0.1188107481
fam_9_2       -0.19021330 -0.060039840 -0.0577411332 -0.038098027  0.041577690 -0.0341408425 -0.0205723273 -0.145989983  0.0106097610 -0.164306698  0.023940525 -0.0790728671
fam_9_3       -0.18163327 -0.129757990 -0.0937192047 -0.069237918 -0.007770513 -0.0316642930 -0.0700600206 -0.103849015  0.0589143907 -0.079398744  0.012478339 -0.0430906082
fam_9_4       -0.11689862 -0.039408429 -0.0271546708 -0.018205279  0.028383720 -0.0022781439  0.0098814305 -0.096632685  0.0679840241 -0.087552018  0.074327854 -0.0611804773
fam_9_5       -0.10651514 -0.106715951 -0.0706084984 -0.100020467  0.009907868  0.0033308733  0.0112372703 -0.092696594  0.0754207688 -0.065822971  0.101193486 -0.0154831054
fam_9_6       -0.13884593 -0.129311599 -0.0926416112 -0.117804281 -0.023619970 -0.0788817147 -0.0746987730 -0.083172246  0.0047684453 -0.016028459  0.033383577 -0.0448052547
fam_9_7       -0.14335644 -0.122399046 -0.0253500668 -0.064374193  0.031114446 -0.0460195152 -0.0336554385 -0.121828250  0.0300693234 -0.045162533  0.029942421 -0.1068636845
fam_12_1      -0.01340567 -0.002387257  0.0167987115  0.078329240  0.042248727  0.0163132344  0.0597413482 -0.077454009  0.1394767942 -0.015965236 -0.009399426 -0.0017620277
fam_12_2      -0.11845229 -0.028960409 -0.0261402897  0.019619485  0.030587756  0.0017903033  0.0151456597 -0.179377163  0.0782332366 -0.160675183 -0.064796169 -0.0624303128
fam_12_3      -0.11384110 -0.073082200  0.0010096552 -0.016327123  0.051167234  0.0249606581  0.0249497371 -0.121863116  0.1364851211 -0.108345109  0.028538087 -0.0576915262
fam_12_4      -0.11162551 -0.029246329  0.0099085366 -0.014983690  0.026082819 -0.0020529687  0.0104078879 -0.114955472  0.0918627994 -0.128122218  0.046890198 -0.0306604025
fam_12_5      -0.09522088 -0.030952406  0.0005822767  0.007514391  0.056903413  0.0339082476  0.0553634618 -0.150211405  0.0611724940 -0.074572880  0.025077178 -0.0321940369
fam_12_6      -0.10564072 -0.091667154 -0.0628507819 -0.027907887 -0.028945535 -0.0170632256 -0.0088755706 -0.095684325  0.0863966711 -0.054617064 -0.004022118 -0.0363286573
fam_12_7      -0.07803484 -0.070936431  0.0003244084 -0.021143012  0.030167577 -0.0127803680  0.0131907706 -0.096750628  0.0859061444 -0.060766757  0.024042048 -0.0583449363
fam_16_1      -0.15428872 -0.134286385 -0.0876533189 -0.097681933 -0.058309527 -0.0839607268 -0.0814485252 -0.133719059  0.0238188591 -0.196548458  0.050653303 -0.0855416166
fam_16_2      -0.21820584 -0.120617048 -0.1000783732 -0.056652174  0.002503243 -0.0455589134 -0.0386075508 -0.140632511 -0.0627318153 -0.147476079 -0.071264615 -0.0498861806
fam_16_3      -0.16212372 -0.153849420 -0.1591615414 -0.114783598 -0.014770626 -0.0459026878 -0.0786876356 -0.104494212  0.0143788789 -0.108971896  0.012966785 -0.0174311721
fam_16_4      -0.13708997 -0.063399168 -0.0698283729 -0.025534304  0.017498147  0.0001375097 -0.0271680113 -0.140723386 -0.0328048101 -0.082899030  0.031724064  0.0330027543
fam_16_5      -0.15366065 -0.143352571 -0.1112578591 -0.176834512 -0.055482351 -0.0453264533 -0.0344875805 -0.072733901 -0.0554871426 -0.105903922  0.049938545  0.0196840318
fam_16_6      -0.09411181 -0.063894153 -0.0766254214 -0.108141913 -0.062700160 -0.0123434243 -0.0376271438 -0.069693205 -0.1175401809 -0.048738440  0.109526105  0.0189790624
fam_16_7      -0.12568179 -0.080553840 -0.1120694615 -0.107203938 -0.068560579 -0.1135080147 -0.0579191890 -0.141170727  0.0193791000 -0.051905383  0.039134908  0.0160158155
fam_18_1      -0.25313660 -0.192327935 -0.2081318245 -0.124845461 -0.174245112 -0.2220999396 -0.1807295148 -0.117099098 -0.0612134155 -0.226800554 -0.010153195 -0.1505670097
fam_18_2      -0.24544716 -0.154473511 -0.2004989266 -0.095596207 -0.072319781 -0.1037279115 -0.1588307023 -0.174068984 -0.0679425726 -0.177797473 -0.031868817 -0.0478311431
fam_18_3      -0.24087072 -0.157391792 -0.2013984571 -0.103160785 -0.124372456 -0.1361605524 -0.1853825898 -0.214424680 -0.1109377133 -0.234536084  0.029342331 -0.0240648997
fam_18_4      -0.23079862 -0.125161952 -0.1913474412 -0.131984331 -0.116382664 -0.1271606889 -0.1292652137 -0.257841960 -0.0085751896 -0.206976745 -0.015939181 -0.0008075616
fam_18_5      -0.24503196 -0.179263010 -0.2325549831 -0.190868360 -0.207656468 -0.1275666641 -0.2075779104 -0.180673047 -0.0178926249 -0.231672479 -0.068185734 -0.0966363554
fam_18_6      -0.33318206 -0.255420839 -0.2965232640 -0.295090017 -0.265513129 -0.2605974767 -0.2867198414 -0.259376239 -0.1295446291 -0.228480065 -0.073025680 -0.0536958107
fam_18_7      -0.20297597 -0.125775931 -0.1823631032 -0.156163266 -0.159727046 -0.1532289227 -0.1735201825 -0.130616166 -0.0647866503 -0.190048376 -0.005864839 -0.0604686354
                 i_1_6_1     i_1_7_1     i_1_8_1      i_1_9_1    i_1_10_1     i_1_11_1     i_1_12_1     i_1_13_1       i_1_1_2      i_1_2_2      i_1_3_2      i_1_4_2      i_1_5_2
matrix_sum_1  0.66167389  0.59691519  0.59296293  0.531111275  0.61452784  0.500242497  0.516881647  0.469975445  0.2968614642  0.222186256  0.402507359  0.314274762  0.291340349
matrix_sum_2  0.56565860  0.34288825  0.36995304  0.391613331  0.45554393  0.316311039  0.394712573  0.339095008  0.4115376898  0.427232624  0.502287543  0.511186256  0.397394587
matrix_sum_3  0.54811845  0.31202124  0.33217332  0.362349947  0.40499644  0.379051543  0.331975377  0.241378230  0.2893534829  0.273961191  0.423132052  0.350064360  0.313875713
matrix_sum_4  0.46284646  0.33945907  0.36106468  0.377203278  0.41416172  0.247409450  0.283045193  0.282013735  0.3102092522  0.242282998  0.375495003  0.388280869  0.316280826
matrix_sum_5  0.43949579  0.30538073  0.35620853  0.330729019  0.40456003  0.248020041  0.315520971  0.241017521  0.2611992961  0.272934501  0.390361531  0.284090370  0.322823372
matrix_sum_6  0.49569197  0.28660459  0.35065746  0.349295668  0.38410922  0.250190198  0.329406360  0.277406199  0.3007053611  0.276736794  0.418794984  0.323256998  0.301549382
matrix_sum_7  0.52577083  0.32924000  0.32668356  0.325228846  0.38805367  0.241768816  0.284781326  0.248994804  0.2741332294  0.280253168  0.366944701  0.287128947  0.277897440
i_1_1_1       0.35016039  0.21536525  0.25048802  0.259874671  0.26186147  0.175559916  0.240039679  0.173972250  0.1547363360  0.142915046  0.255950862  0.137792205  0.210850205
i_1_2_1       0.14074696  0.07399719 -0.01778768  0.110478017  0.03546225  0.159678490  0.141848995  0.098547971  0.0664989520  0.031014620  0.111784346  0.181073397  0.041370570
i_1_3_1       0.29216629  0.17584549  0.20293672  0.145893538  0.27411488  0.185033711  0.166426893  0.113950718  0.1233392897  0.075962781  0.176904047  0.094307073  0.059654516
i_1_4_1       0.16342391  0.09283378  0.13629013  0.114760228  0.15677236  0.049672898  0.215561995  0.021872437  0.0665702566  0.189722218  0.198964477  0.090359746  0.083680075
i_1_5_1       0.31022890  0.25016426  0.17735548  0.262090440  0.22041551  0.202429150  0.165311631  0.225512827  0.1956712048  0.096759228  0.233618183  0.179099685  0.295987537
i_1_6_1       1.00000000  0.38994254  0.36564445  0.316679467  0.36309293  0.270643522  0.183498576  0.306903176  0.2655137383  0.234572481  0.291645504  0.240567061  0.188985410
i_1_7_1       0.38994254  1.00000000  0.55459029  0.221407245  0.41304745  0.203031859  0.135245626  0.194082046  0.0900545381  0.084307515  0.231516266  0.127536291  0.181492742
i_1_8_1       0.36564445  0.55459029  1.00000000  0.212956755  0.47640784  0.176115234  0.142547227  0.222503957  0.1265651988  0.025635759  0.364640548  0.103781972  0.185555608
i_1_9_1       0.31667947  0.22140725  0.21295675  1.000000000  0.23308044  0.153320900  0.276783017  0.195402691  0.1941023082  0.039406622  0.178072946  0.218091586  0.162210909
i_1_10_1      0.36309293  0.41304745  0.47640784  0.233080436  1.00000000  0.257151425  0.185185185  0.181593785  0.1868921943  0.023728950  0.342099975  0.200691253  0.238961845
i_1_11_1      0.27064352  0.20303186  0.17611523  0.153320900  0.25715143  1.000000000  0.293887343  0.191832340  0.1859785136  0.256281198  0.099641184  0.087931472  0.064693601
i_1_12_1      0.18349858  0.13524563  0.14254723  0.276783017  0.18518519  0.293887343  1.000000000  0.305609052  0.1704017066  0.189831599  0.116069634  0.288799608  0.124675745
i_1_13_1      0.30690318  0.19408205  0.22250396  0.195402691  0.18159378  0.191832340  0.305609052  1.000000000  0.1634597032  0.100263767  0.098379818  0.172487046  0.087800345
i_1_1_2       0.26551374  0.09005454  0.12656520  0.194102308  0.18689219  0.185978514  0.170401707  0.163459703  1.0000000000  0.071216956  0.283883078  0.087015546  0.154882610
i_1_2_2       0.23457248  0.08430752  0.02563576  0.039406622  0.02372895  0.256281198  0.189831599  0.100263767  0.0712169562  1.000000000  0.120895347  0.326849030  0.110201313
i_1_3_2       0.29164550  0.23151627  0.36464055  0.178072946  0.34209997  0.099641184  0.116069634  0.098379818  0.2838830777  0.120895347  1.000000000  0.257641188  0.251530014
i_1_4_2       0.24056706  0.12753629  0.10378197  0.218091586  0.20069125  0.087931472  0.288799608  0.172487046  0.0870155460  0.326849030  0.257641188  1.000000000  0.059654516
i_1_5_2       0.18898541  0.18149274  0.18555561  0.162210909  0.23896185  0.064693601  0.124675745  0.087800345  0.1548826098  0.110201313  0.251530014  0.059654516  1.000000000
i_1_6_2       0.37316362  0.15075567  0.20628425  0.324247296  0.24003968  0.218848662  0.152752523  0.147876413  0.1871230110  0.114953407  0.183964682  0.166632434  0.180242917
i_1_7_2       0.18422251  0.07537784  0.15074618  0.090048316  0.22241439  0.179907290  0.134287932  0.149214661  0.1566740003  0.162512093  0.191194063  0.188324231  0.059906572
i_1_8_2       0.35628838  0.25613779  0.28133442  0.260691783  0.32533737  0.227758838  0.192244810  0.230192909  0.1008370857  0.137905739  0.216543085  0.171881064  0.105206855
i_1_9_2       0.41131411  0.15085489  0.17598629  0.268915758  0.19596545  0.127421781  0.195965450  0.185915714  0.1829066275  0.189722218  0.295932724  0.245755487  0.221110854
i_1_10_2      0.29505929  0.18174759  0.22398183  0.220805378  0.26364063  0.158719675  0.228226213  0.181637586  0.1580695857  0.144539652  0.267833995  0.173003611  0.143129900
i_1_11_2      0.14043400  0.06661536  0.07007932  0.183253883  0.14152747  0.048791944  0.148785291  0.154203055  0.1329700087  0.090932384  0.148175908  0.201860784  0.150887740
i_1_12_2      0.26419447  0.23386627  0.06566189  0.125052828  0.10804961  0.115794109  0.227276766  0.232582265  0.2163954165  0.154364690  0.015568484  0.130654800  0.088143230
i_1_13_2      0.26123105  0.27362437  0.33422443  0.155738046  0.34837532  0.185169427  0.250394758  0.149574071  0.0555338290  0.118315432  0.181029992  0.253764797  0.129057654
i_1_1_3       0.13772883  0.10819533  0.12910090  0.009696164  0.07830603  0.227254869  0.182714072  0.080116933  0.1276239417  0.276859862  0.061470020  0.210240524 -0.032136090
i_1_2_3       0.30963583  0.15391293  0.08702058  0.205647867  0.25450434  0.275112559  0.205769469  0.103177469  0.2568146076  0.202760269  0.185974413  0.187184396  0.109200242
i_1_3_3       0.20952453  0.22284017  0.25775004  0.195854480  0.29939248  0.119608224  0.168408267  0.055196590  0.2493249611  0.090579430  0.460213850  0.187400660  0.175553453
i_1_4_3       0.28109504  0.23407591  0.25155529  0.099155876  0.25450434  0.194548144  0.205769469  0.070799602  0.0558991462  0.168067447  0.185974413  0.115618569  0.223126307
i_1_5_3       0.41677825  0.24303968  0.24852256  0.283667799  0.32775464  0.269443897  0.115157034  0.085805085  0.1652126222  0.155125073  0.230364622  0.178730921  0.378121295
i_1_6_3       0.33905199  0.15821062  0.17199799  0.193209574  0.18044941  0.179907290  0.239200380  0.149214661  0.2500971012  0.135625901  0.260411544  0.160593241  0.207056994
i_1_7_3       0.34409277  0.10819533  0.12910090  0.202193548  0.20881608  0.194892625  0.150086559  0.080116933  0.2244717896  0.235052165  0.222918516  0.123997830  0.196681005
i_1_8_3       0.21676689  0.12501990  0.12465096  0.116291067  0.18151725  0.196215412  0.166068972  0.064351097  0.0799913786  0.169355977  0.247302902  0.250900197  0.202473418
i_1_9_3       0.26678600  0.12883673  0.16413374  0.305172439  0.15755220  0.194718956  0.161303441  0.244933791  0.1265651988  0.097736332  0.148083662  0.153359347  0.132940596
i_1_10_3      0.22539646  0.15085489  0.17598629  0.114760228  0.21556200  0.205170665  0.176368905  0.092176699  0.0665702566  0.114391337  0.263609975  0.245755487  0.166138542
i_1_11_3      0.26733805  0.12061465  0.19383440  0.185205606  0.20661786  0.189434427  0.145072114  0.117059347  0.1599222936  0.092632095  0.333868940  0.172622438  0.062619296
i_1_12_3      0.30926574  0.15793451  0.16944778  0.251530071  0.20003307  0.228468383  0.254587539  0.165273638  0.1637326346  0.132041075  0.157969673  0.222710658  0.125829961
i_1_13_3      0.33182024  0.19575463  0.14656375  0.200761064  0.18712030  0.094861695  0.074848119  0.220786361  0.0993596999  0.074594825  0.133057358  0.123101900  0.133560600
i_1_1_4       0.11877320  0.18112652  0.08453924  0.040102724  0.06998860  0.057421128  0.124424170 -0.010539580  0.0220570138  0.133967640  0.239145930  0.198472520  0.171851365
i_1_2_4       0.23319909  0.09634405  0.09465767  0.198058359  0.15891657  0.083816228  0.181618942  0.052487850  0.2427809660  0.195549315  0.208654791  0.177190431  0.131438307
i_1_3_4       0.29216629  0.24830929  0.32688016  0.290289635  0.24964034  0.160758151  0.190901436  0.201755210  0.0870155460  0.044602000  0.257641188  0.320730305  0.196966701
i_1_4_4       0.42491071  0.21833436  0.25272869  0.322599091  0.25714500  0.237960765  0.151021666  0.171164189  0.3455627316  0.187121278  0.270490630  0.187966057  0.209660551
i_1_5_4       0.44445452  0.23109142  0.20896629  0.236921742  0.39168870  0.191168727  0.253952015  0.234031143  0.2404786659  0.269025806  0.245485311  0.268756360  0.289918814
i_1_6_4       0.27530479  0.14039632  0.29433242  0.105944856  0.24144359  0.033081405  0.117459046  0.119134919  0.1276239417  0.151436770  0.276734681  0.296483218  0.150917586
i_1_7_4       0.05947691  0.10772627  0.07370281  0.062739490  0.11864475  0.020920914  0.118644749  0.100263767  0.1064341323  0.027027027  0.160034128  0.107323562  0.110201313
i_1_8_4       0.36727646  0.13445749  0.28049848  0.237182835  0.39643158  0.177220736  0.245675910  0.192301766  0.3994228867  0.114472761  0.431007205  0.242042758  0.319524788
i_1_9_4       0.22628763  0.20187937  0.13080365  0.205684507  0.18635160  0.140418440  0.117011468  0.178280561  0.0210109405  0.053680146  0.214920937  0.189392786  0.144263976
i_1_10_4      0.16342391  0.11217415  0.07674590  0.230376875  0.25475509  0.107984561  0.078386180  0.092176699  0.0956543493  0.139501631  0.101996230  0.168057617  0.056193919
i_1_11_4      0.19475260  0.18793541  0.15321134  0.193065237  0.13862337  0.174483645  0.098495550  0.120986191  0.1199531066 -0.045705166  0.033829037  0.105853599  0.144176368
i_1_12_4      0.11574421  0.09426479  0.10170035  0.063014087  0.07347184  0.125506073  0.110207754  0.213797875  0.0224143485  0.209209141  0.008752266  0.233584830  0.038930663
i_1_13_4      0.18055812  0.28616612  0.34660074  0.251928452  0.22741691  0.064000434  0.138074553  0.126914260  0.2496572212  0.155530933  0.232356003  0.155766386  0.204549332
i_1_1_5       0.36823858  0.15810616  0.20113062  0.220974428  0.22528178  0.217932900  0.200250470  0.103771126  0.3582917287  0.249466002  0.271576091  0.107332749  0.281651935
i_1_2_5       0.27142559  0.22148327  0.16510975  0.112752247  0.30967930  0.120116561  0.213155881  0.135949287  0.2696635980  0.144867759  0.157290370  0.118945156  0.194551753
i_1_3_5       0.17840513  0.14772001  0.19024042  0.191427939  0.13206764  0.053367884  0.088045091  0.059664183  0.2453721963  0.238170800  0.364669846  0.195230621  0.220913882
i_1_4_5       0.29918756  0.23884927  0.24280962  0.162666486  0.31641272  0.220065138  0.218068227  0.161240073  0.2349420263  0.344562823  0.205153121  0.262335156  0.223766410
i_1_5_5       0.26311345  0.12435104  0.20962649  0.142249804  0.21567249  0.196405191  0.209996901  0.120360069  0.0321960880  0.231911791  0.161847884  0.102180371  0.171241294
i_1_6_5       0.36507276  0.21533923  0.28037152  0.172310347  0.30696147  0.174633539  0.149332606  0.182880290  0.2395530943  0.124613291  0.319139711  0.067492847  0.312759127
i_1_7_5       0.20354613  0.13616843  0.13241566  0.163531162  0.17052727  0.208009065  0.081388013  0.175500806 -0.0024286126  0.174364474  0.187370930  0.153549688  0.125510101
i_1_8_5       0.27142559  0.26117561  0.26694553  0.330259503  0.30967930  0.179953225  0.253373972  0.159996920  0.0905952963  0.067566781  0.223626515  0.304981521  0.194551753
i_1_9_5       0.37533603  0.22590269  0.37267762  0.279426812  0.31842235  0.140879037  0.258429734  0.170343306  0.2276929286  0.158343874  0.410864136  0.150307911  0.255170256
i_1_10_5      0.28257920  0.21056946  0.24103145  0.131795690  0.30772873  0.271312735  0.164121988  0.191360489  0.1989241947  0.113912441  0.241378220  0.166295961  0.214851327
i_1_11_5      0.09495377  0.16705274  0.21454823  0.109986726  0.13857990  0.127635132  0.133630621  0.049716712  0.0558253976  0.145862058  0.223677121  0.133438374  0.065253614
i_1_12_5      0.05789535  0.02077417  0.08160230  0.192943284  0.09798830 -0.087592460  0.156055441  0.115444430  0.0219040815  0.017051169  0.115330938  0.173950809  0.096376697
i_1_13_5      0.23969406  0.14164307  0.09690758  0.232443663  0.12641589  0.039747209  0.189623837  0.106119552  0.0565310663  0.127576172  0.134783060  0.160413306  0.090857503
i_1_1_6       0.32446652  0.16330271  0.29193028  0.190695874  0.26688026  0.176473641  0.160128154  0.172341986  0.0501712358  0.159586263  0.311071220  0.249252432  0.102315997
i_1_2_6       0.26801465  0.14357246  0.19861745  0.244207678  0.23788228  0.149232224  0.059470570  0.147343079  0.1535925050  0.093137496  0.365872494  0.144028810  0.120058475
i_1_3_6       0.23211863  0.16501357  0.12155465  0.098174341  0.17437961  0.150917709  0.158993176  0.154560395  0.0339997986  0.168678038  0.159602888  0.087215002  0.154903970
i_1_4_6       0.20063471  0.14172009  0.23322101  0.110286658  0.19967666  0.101133571  0.118956306  0.038612144  0.0403538917  0.092544506  0.235449350  0.227962718  0.158505951
i_1_5_6       0.24955964  0.16201025  0.13911820  0.264634552  0.25684300  0.149529996  0.217758193  0.192301766  0.1508194302  0.150245499  0.200768313  0.168249234  0.162894990
i_1_6_6       0.27530479  0.20479830  0.32737873  0.202193548  0.24144359  0.130168137  0.182714072  0.119134919  0.2244717896  0.193244467  0.384367011  0.253361871  0.150917586
i_1_7_6       0.39343369  0.19932751  0.22609273  0.153012211  0.26131789  0.137650687  0.203739368  0.218220339  0.2309470873  0.155125073  0.266891782  0.178730921  0.315998410
i_1_8_6       0.30195921  0.20183754  0.22150977  0.277266775  0.29270162  0.195223668  0.296502940  0.223958973  0.2586408541  0.193752448  0.259436062  0.276538910  0.206989963
i_1_9_6       0.24747994  0.08061109  0.04122434  0.080946441  0.11138022  0.080014582  0.094879451  0.088468005  0.2038072527  0.224943200  0.109924627  0.171676169  0.133335276
i_1_10_6      0.31910850  0.17359372  0.13771939  0.222431810  0.16840827  0.127857067  0.187120297  0.159622572  0.1505824023  0.141197347  0.237308483  0.148931316  0.155140261
i_1_11_6      0.31910850  0.19206114  0.19457601  0.240831500  0.29939248  0.109297170  0.224544357  0.181999568  0.2616677810  0.093243531  0.206444663  0.173661609  0.207631326
i_1_12_6      0.19135992  0.10407768  0.24390904  0.182112847  0.10624324  0.100175533  0.149527519  0.087524847  0.1872696323  0.144539652  0.202930765  0.068993424  0.198321378
i_1_13_6      0.32405068  0.19373022  0.25133327  0.287708663  0.24074074  0.238783466  0.333333333  0.248030535  0.2143763405  0.237289499  0.219921412  0.249640339  0.135065391
i_1_1_7       0.32715715  0.19382872  0.16208048  0.238417129  0.10910895  0.197204289  0.065465367  0.043493063  0.0899629860  0.338646522  0.183964682  0.224312892  0.088421054
i_1_2_7       0.16774078  0.18565390  0.09225056  0.074859322  0.14417420  0.074149201  0.164770511  0.148876715 -0.0058871499  0.306921749  0.019124853  0.190745904  0.028032480
i_1_3_7       0.46090804  0.18872103  0.22178434  0.221716181  0.32937546  0.262668881  0.173837051  0.147343079  0.3233288195  0.298300511  0.328145037  0.204488665  0.280469145
i_1_4_7       0.20904065  0.09115096  0.13454136  0.036532221  0.18813729  0.156448877  0.132551275  0.186806680  0.1397524298  0.125406257  0.169889980  0.121058444  0.043847021
i_1_5_7       0.35016039  0.21536525  0.13997860  0.259874671  0.28368326  0.197204289  0.196396101  0.173972250  0.2195096860  0.086991767  0.255950862  0.080111747  0.180242917
i_1_6_7       0.20756942  0.19855398  0.18223904  0.113026158  0.21437634  0.022414349  0.115433414  0.130592471  0.0618201595  0.071216956  0.329215720  0.268634265  0.116333288
i_1_7_7       0.27783436  0.18219364  0.18332557  0.325159276  0.20082759  0.234522109  0.243310354  0.202906091  0.1659693731  0.095125273  0.151750836  0.225379155  0.148303954
i_1_8_7       0.29882675  0.30245196  0.27833691  0.120886303  0.22561334  0.217044962  0.103406114  0.161506659  0.0661934331  0.171983359  0.154709199  0.225426806  0.236308794
i_1_9_7       0.25838342  0.21394229  0.21094839  0.183204146  0.28690952  0.108912141  0.191273014  0.048288718  0.2607459839  0.222396680  0.317824682  0.156356075  0.185808697
i_1_10_7      0.39343369  0.11190316  0.18123306  0.218340005  0.30560905  0.159616222  0.203739368  0.165254237  0.1980798548  0.268631224  0.157310302  0.120194593  0.160691197
i_1_11_7      0.22009698  0.14164307  0.09690758  0.177602883  0.16359704 -0.015571072  0.040899259  0.106119552  0.1393043195 -0.015351490  0.196110034  0.062134221  0.064782327
i_1_12_7      0.14901469  0.16727119  0.17017600  0.145254366  0.12106200 -0.008490345  0.172421636  0.120205781  0.0831216464  0.045440482  0.139574963  0.126382736  0.214739270
i_1_13_7      0.39373306  0.19085119  0.26556626  0.151469695  0.22900160  0.121782166  0.225366651  0.122002768  0.1836623865  0.120064804  0.228895570  0.109745549  0.202009264
fam_M_1      -0.15561386 -0.10658159 -0.12193545 -0.053399786 -0.14019775 -0.052817442 -0.044581712 -0.089346969  0.0093637975 -0.014490134 -0.075447141 -0.059032303 -0.105661757
fam_M_2      -0.14606464 -0.13342350 -0.15556173 -0.095854750 -0.15546080 -0.116397027 -0.053538067 -0.042020818  0.0217459565  0.063506518 -0.112053974 -0.001370580 -0.076904110
fam_M_3      -0.17346272 -0.15000819 -0.16605880 -0.067644138 -0.20423590 -0.124797944 -0.009393639 -0.054911239 -0.0046571647  0.038353386 -0.123662968 -0.013918895 -0.099444619
fam_M_4      -0.13862500 -0.17791711 -0.17022526 -0.026034342 -0.17788964 -0.123153290  0.005196089 -0.002899775  0.0068246415  0.068843656 -0.109814236  0.008824234 -0.075614667
fam_M_5      -0.12455470 -0.14667085 -0.14477102 -0.064779984 -0.18303186 -0.074201250 -0.034299993 -0.030127044 -0.0538902773  0.076156044 -0.137632764 -0.010238720 -0.100863517
fam_M_6      -0.13477282 -0.17728496 -0.16832109 -0.087721863 -0.19319958 -0.076891816 -0.002119745 -0.027666851 -0.0088088167  0.039578374 -0.117576555 -0.059391972 -0.100832539
fam_M_7      -0.13847261 -0.17158691 -0.11229008 -0.082423052 -0.13152863 -0.069644925  0.030236467 -0.024708395 -0.0092243605  0.063066457 -0.140750850 -0.022200711 -0.071154107
fam_5_1      -0.17129494 -0.08974240 -0.07644756 -0.050307142 -0.12146432 -0.059808559 -0.023401383 -0.099768080  0.0370831734  0.042678022 -0.103501133  0.004450994 -0.101733405
fam_5_2      -0.12403831 -0.04341356 -0.11836527 -0.018578568 -0.07987980 -0.089722053 -0.002188488  0.019105036  0.0044389753  0.091605429 -0.083143765 -0.005881134 -0.084004105
fam_5_3      -0.14572220 -0.07284970 -0.12868001  0.036764195 -0.12188528 -0.064150569  0.070625113 -0.001725483  0.0780310511  0.007622459 -0.090895453 -0.033187533 -0.097177169
fam_5_4      -0.09574374 -0.10975435 -0.17572692  0.031440220 -0.11464754 -0.075178536  0.051591394  0.033361628  0.0446180157  0.086510812 -0.132580721  0.020034456 -0.068967429
fam_5_5      -0.08909879 -0.07692026 -0.10648370 -0.010183564 -0.08090171 -0.068816421 -0.027347058 -0.006994871 -0.0040962775  0.080465704 -0.082110586  0.010508116 -0.071777391
fam_5_6      -0.06739526 -0.12427959 -0.13230788  0.004920638 -0.11315392 -0.083712454  0.045933770  0.033762116  0.0406816956  0.072734899 -0.085249501  0.048664497 -0.076159815
fam_5_7      -0.07756066 -0.12065661 -0.04963801 -0.053654038 -0.05619591 -0.052073649  0.021790252  0.027612468  0.0353279974  0.056169022 -0.119130992 -0.020681063 -0.077891104
fam_9_1      -0.09815910 -0.08280661 -0.08959172 -0.024196595 -0.10731835 -0.050534888 -0.019512427 -0.082058465 -0.0341075609  0.003472571 -0.047024406 -0.016189207 -0.095484512
fam_9_2      -0.12287597 -0.19584658 -0.16127033 -0.076907260 -0.14328237 -0.113266539 -0.056020174 -0.049471288  0.0438094377  0.099390730 -0.137534245  0.006549487 -0.044424539
fam_9_3      -0.15923888 -0.16317342 -0.17575433 -0.077015633 -0.20108280 -0.123116023 -0.055856335 -0.077038561 -0.0609767009  0.034195634 -0.123658974  0.031332975 -0.086004537
fam_9_4      -0.10200479 -0.15074636 -0.12480293 -0.012340830 -0.15723553 -0.113873489  0.034228142 -0.032745694 -0.0027516390  0.102336932 -0.096916581  0.075017660 -0.061910917
fam_9_5      -0.11681865 -0.15219145 -0.10785917 -0.018588555 -0.13938394 -0.099725828 -0.004424887 -0.055737682 -0.0745738537  0.063943735 -0.101610721  0.029207725 -0.096060599
fam_9_6      -0.12556710 -0.16747326 -0.15747256 -0.061823795 -0.15908582 -0.075730621 -0.012152389 -0.038136998 -0.0468568885  0.006920722 -0.119010378 -0.059830928 -0.107056166
fam_9_7      -0.12183257 -0.16884107 -0.12102681 -0.055217864 -0.14474112 -0.060448145 -0.007617954 -0.044769229 -0.0752665858  0.100402624 -0.113804210  0.005177870 -0.099828037
fam_12_1     -0.02322086 -0.04628575 -0.05505775  0.004891091 -0.04796471 -0.014096221  0.058623536  0.028042252  0.0469303810  0.002276304 -0.002344104  0.040382655 -0.111627340
fam_12_2     -0.05163743 -0.08244303 -0.09624855 -0.046284020 -0.09851798 -0.034268813  0.001026229 -0.003436238  0.0215260773  0.062242016 -0.071882179  0.069894157 -0.069282686
fam_12_3     -0.08422473 -0.10434232 -0.15471947 -0.033214952 -0.16660848 -0.095321363  0.053479266 -0.027385343  0.0007462224  0.070576303 -0.078106668  0.061557662 -0.079562030
fam_12_4     -0.06484847 -0.16244443 -0.12185312  0.005639971 -0.18405991 -0.105737586  0.020098496  0.021673682 -0.0176532213  0.078917080 -0.045325304  0.046632262 -0.098550277
fam_12_5     -0.04430220 -0.11252780 -0.09405077 -0.017183916 -0.15364167 -0.048012560 -0.003032401  0.019421024 -0.0459386425  0.102464920 -0.084176340  0.045658077 -0.100250743
fam_12_6     -0.08078839 -0.10598761 -0.10751003 -0.063671931 -0.14927001 -0.071629145  0.019695349 -0.015123447 -0.0653332495  0.065527382 -0.078421661 -0.020367233 -0.099642916
fam_12_7     -0.08896891 -0.13346920 -0.09131528 -0.014620691 -0.10021311 -0.047077559  0.090090571 -0.012750759 -0.0345869752  0.054620832 -0.130378912  0.046258843 -0.108345681
fam_16_1     -0.12536292 -0.07501557 -0.12237326 -0.057860961 -0.12503141 -0.031106042 -0.073038152 -0.107773014 -0.0413998925 -0.070323492 -0.049276954 -0.098383302 -0.063318166
fam_16_2     -0.13227568 -0.13099281 -0.14142508 -0.129590356 -0.16239347 -0.153040656 -0.074163947 -0.080432482  0.0511129512 -0.022392353 -0.032198663 -0.046079233 -0.080587554
fam_16_3     -0.13702090 -0.11571364 -0.08651598 -0.101718372 -0.19154105 -0.133692292 -0.055140606 -0.051942627 -0.0207223657  0.072721089 -0.087332795 -0.061027671 -0.115422531
fam_16_4     -0.16172568 -0.11353602 -0.12272268 -0.047003606 -0.06522879 -0.113875840 -0.060781375 -0.056494243  0.0463998284 -0.016040948 -0.052925125 -0.053509931 -0.049395382
fam_16_5     -0.15688220 -0.13407894 -0.18906761 -0.111891208 -0.16735749 -0.026658689 -0.029533674 -0.058639398 -0.0158167067  0.053861722 -0.177016904 -0.087317040 -0.069215330
fam_16_6     -0.05519408 -0.12978798 -0.09936775 -0.075774093 -0.13307266 -0.011214901 -0.007827804 -0.030579166  0.0986204051  0.075784189 -0.013485096 -0.048738440 -0.045625067
fam_16_7     -0.15824328 -0.14866758 -0.13072930 -0.126815680 -0.07969373 -0.047014168  0.040628174 -0.070636089  0.0521037054  0.051392022 -0.087975438 -0.062231388  0.051578879
fam_18_1     -0.23620081 -0.14487924 -0.16159330 -0.107890294 -0.17424583 -0.055910323 -0.164993840 -0.108305245  0.0354979172 -0.056421788 -0.114339451 -0.226800554 -0.023454477
fam_18_2     -0.22129890 -0.10598336 -0.13911334 -0.171530440 -0.19556131 -0.113811653 -0.130374207 -0.089306053 -0.0509760730  0.004640465 -0.158702477 -0.064438359 -0.034433878
fam_18_3     -0.21775905 -0.17992950 -0.11725106 -0.145869581 -0.16117004 -0.104854206 -0.098781636 -0.083726630 -0.0272636021 -0.051074189 -0.141207280 -0.108564554 -0.015556641
fam_18_4     -0.19100609 -0.21116972 -0.16302966 -0.136820976 -0.21433317 -0.099128189 -0.069612483  0.017671708 -0.0524429060 -0.017735450 -0.136440561 -0.122238410 -0.005253072
fam_18_5     -0.14333455 -0.14722034 -0.12431197 -0.169046994 -0.26375556 -0.059290832 -0.111790436 -0.039966508 -0.0952848109 -0.018402896 -0.161403811 -0.093161475 -0.074914363
fam_18_6     -0.28207358 -0.24588741 -0.22848180 -0.228957452 -0.29269106 -0.061366641 -0.091019780 -0.094334111 -0.0409673944 -0.092998611 -0.214498021 -0.240273599 -0.076431841
fam_18_7     -0.17117843 -0.15374227 -0.08251618 -0.152465781 -0.19760103 -0.101274393 -0.051798329 -0.013153462  0.0166406861 -0.037419874 -0.138034787 -0.126661355 -0.003169201
                   i_1_6_2      i_1_7_2      i_1_8_2     i_1_9_2     i_1_10_2     i_1_11_2     i_1_12_2      i_1_13_2       i_1_1_3      i_1_2_3      i_1_3_3      i_1_4_3
matrix_sum_1  3.957956e-01  0.267770082  0.451915167  0.38994722  0.404989094  0.210050568  0.266966092  0.4230038298  0.1673941374  0.389288688  0.319107210  0.355093898
matrix_sum_2  5.308288e-01  0.412977073  0.493316274  0.54887363  0.594441809  0.454110924  0.385111754  0.5279824041  0.2042875776  0.365927038  0.395344719  0.295180695
matrix_sum_3  4.483792e-01  0.284761123  0.349028282  0.38341792  0.361129825  0.236221031  0.262180374  0.3202512969  0.3751901106  0.495753792  0.502445442  0.466098190
matrix_sum_4  3.469769e-01  0.351815452  0.388961393  0.38043891  0.411666960  0.285380265  0.249191887  0.3467673082  0.1700066020  0.310346328  0.430484218  0.224132754
matrix_sum_5  2.714972e-01  0.246475058  0.391249990  0.39761683  0.349102529  0.179725505  0.159144599  0.3355231730  0.2888121340  0.417990832  0.369472001  0.387411819
matrix_sum_6  3.312557e-01  0.273870598  0.338281502  0.41961303  0.355615331  0.312837232  0.278658838  0.3658787045  0.1939709493  0.356173055  0.408617294  0.273586962
matrix_sum_7  2.954248e-01  0.227092270  0.327445119  0.46546968  0.324948189  0.281824041  0.243878746  0.3191643633  0.2019261370  0.397350040  0.380865422  0.328718700
i_1_1_1       2.542857e-01  0.137362637  0.212983304  0.17190793  0.177745342  0.061767653  0.073174214  0.1520434526  0.0299036094  0.241055953  0.195998383  0.209151488
i_1_2_1       1.326600e-02  0.216337766  0.107430762  0.03812229  0.096164120  0.122218060  0.080182196  0.0515124855  0.0950099218  0.059912606  0.077922154  0.096946496
i_1_3_1       1.666324e-01  0.049669283  0.171881064  0.29755407  0.199006158  0.033998728  0.081413041  0.1818239160  0.0377551351  0.294533136  0.104966352  0.044052742
i_1_4_1       1.488158e-01  0.057236854  0.169964726  0.23271889  0.177664032  0.093017229  0.001314248  0.2333964406 -0.0314578170  0.228571748  0.114407634  0.228571748
i_1_5_1       2.356832e-01  0.173894964  0.230610916  0.18357375  0.309633465  0.149175370  0.179850424  0.2287622299  0.0316430831  0.208273933  0.096923906  0.181419128
i_1_6_1       3.731636e-01  0.184222506  0.356288379  0.41131411  0.295059291  0.140434003  0.264194466  0.2612310478  0.1377288260  0.309635830  0.209524535  0.281095043
i_1_7_1       1.507557e-01  0.075377836  0.256137792  0.15085489  0.181747587  0.066615356  0.233866271  0.2736243667  0.1081953298  0.153912927  0.222840171  0.234075910
i_1_8_1       2.062842e-01  0.150746182  0.281334424  0.17598629  0.223981828  0.070079316  0.065661892  0.3342244310  0.1291008986  0.087020581  0.257750043  0.251555293
i_1_9_1       3.242473e-01  0.090048316  0.260691783  0.26891576  0.220805378  0.183253883  0.125052828  0.1557380465  0.0096961645  0.205647867  0.195854480  0.099155876
i_1_10_1      2.400397e-01  0.222414388  0.325337370  0.19596545  0.263640625  0.141527472  0.108049610  0.3483753153  0.0783060307  0.254504343  0.299392475  0.254504343
i_1_11_1      2.188487e-01  0.179907290  0.227758838  0.12742178  0.158719675  0.048791944  0.115794109  0.1851694273  0.2272548693  0.275112559  0.119608224  0.194548144
i_1_12_1      1.527525e-01  0.134287932  0.192244810  0.19596545  0.228226213  0.148785291  0.227276766  0.2503947579  0.1827140716  0.205769469  0.168408267  0.205769469
i_1_13_1      1.478764e-01  0.149214661  0.230192909  0.18591571  0.181637586  0.154203055  0.232582265  0.1495740706  0.0801169325  0.103177469  0.055196590  0.070799602
i_1_1_2       1.871230e-01  0.156674000  0.100837086  0.18290663  0.158069586  0.132970009  0.216395417  0.0555338290  0.1276239417  0.256814608  0.249324961  0.055899146
i_1_2_2       1.149534e-01  0.162512093  0.137905739  0.18972222  0.144539652  0.090932384  0.154364690  0.1183154320  0.2768598619  0.202760269  0.090579430  0.168067447
i_1_3_2       1.839647e-01  0.191194063  0.216543085  0.29593272  0.267833995  0.148175908  0.015568484  0.1810299922  0.0614700198  0.185974413  0.460213850  0.185974413
i_1_4_2       1.666324e-01  0.188324231  0.171881064  0.24575549  0.173003611  0.201860784  0.130654800  0.2537647972  0.2102405240  0.187184396  0.187400660  0.115618569
i_1_5_2       1.802429e-01  0.059906572  0.105206855  0.22111085  0.143129900  0.150887740  0.088143230  0.1290576544 -0.0321360898  0.109200242  0.175553453  0.223126307
i_1_6_2       1.000000e+00  0.137362637  0.278330453  0.26427637  0.224113692  0.232816537  0.139031007  0.1734245632  0.0683511072  0.304864881  0.195998383  0.145342560
i_1_7_2       1.373626e-01  1.000000000  0.091132279  0.14605266  0.196768255  0.059117857  0.013790525  0.1875872646  0.1209288820  0.085351259  0.168671685  0.054673890
i_1_8_2       2.783305e-01  0.091132279  1.000000000  0.16996473  0.276781018  0.005393286  0.152235999  0.2300598838  0.0754143891  0.196509327  0.171424732  0.115431213
i_1_9_2       2.642764e-01  0.146052663  0.169964726  1.00000000  0.240124044  0.208222053  0.021027963  0.2141956365  0.0375959276  0.228571748  0.246416441  0.228571748
i_1_10_2      2.241137e-01  0.196768255  0.276781018  0.24012404  1.000000000  0.257288429  0.132212637  0.3595869247  0.1446666208  0.175659990  0.250491353  0.204425272
i_1_11_2      2.328165e-01  0.059117857  0.005393286  0.20822205  0.257288429  1.000000000  0.103920620  0.1022439949  0.0785717611  0.064610826  0.166637061  0.091138993
i_1_12_2      1.390310e-01  0.013790525  0.152235999  0.02102796  0.132212637  0.103920620  1.000000000  0.0968627789  0.0442010970  0.141994593  0.003764782  0.114757779
i_1_13_2      1.734246e-01  0.187587265  0.230059884  0.21419564  0.359586925  0.102243995  0.096862779  1.0000000000  0.0812713334  0.174142682  0.200045959  0.147614514
i_1_1_3       6.835111e-02  0.120928882  0.075414389  0.03759593  0.144666621  0.078571761  0.044201097  0.0812713334  1.0000000000  0.121695480  0.177297038  0.264804276
i_1_2_3       3.048649e-01  0.085351259  0.196509327  0.22857175  0.175659990  0.064610826  0.141994593  0.1741426815  0.1216954797  1.000000000  0.195760633  0.129134412
i_1_3_3       1.959984e-01  0.168671685  0.171424732  0.24641644  0.250491353  0.166637061  0.003764782  0.2000459589  0.1772970375  0.195760633  1.000000000  0.195760633
i_1_4_3       1.453426e-01  0.054673890  0.115431213  0.22857175  0.204425272  0.091138993  0.114757779  0.1476145141  0.2648042756  0.129134412  0.195760633  1.000000000
i_1_5_3       3.740403e-01  0.126799005  0.300341324  0.30621412  0.218341554  0.149574071  0.168421640  0.2409965199  0.0759550140  0.285356932  0.280458351  0.350112666
i_1_6_3       2.115385e-01  0.167899408  0.091132279  0.25707242  0.219060731  0.223587938  0.161546150  0.1259109842  0.1948663778  0.116028629  0.204007932  0.269415476
i_1_7_3       2.605886e-01  0.157897630  0.107982983  0.21023029  0.110002095  0.078571761  0.142668887  0.1132399523  0.1951967297  0.407913071  0.232244466  0.264804276
i_1_8_3       2.401902e-01  0.165896540  0.232676401  0.24475951  0.211450916  0.091490569  0.147895125  0.1923151943  0.0936000121  0.380073776  0.198156531  0.182445451
i_1_9_3       2.504880e-01  0.171997994  0.187722704  0.17598629  0.164200202  0.143589088  0.178872051  0.1872048866  0.0960545935  0.141865485  0.194576013  0.141865485
i_1_10_3      2.411843e-01  0.190460568  0.130842410  0.17050691  0.156844029  0.189021249  0.080169109  0.1181916162  0.2792840336  0.113967529  0.279418643  0.171269638
i_1_11_3      1.841881e-01  0.244182068  0.201466503  0.20365589  0.232906513  0.137643681  0.065156836  0.2284808533  0.1108462698  0.214815902  0.274914309  0.054132465
i_1_12_3      2.642857e-01  0.126373626  0.244446746  0.16677635  0.158425196  0.084336603  0.171959403  0.1294745026  0.1238863819  0.200289137  0.177623535  0.093940923
i_1_13_3      2.180482e-01  0.109306791  0.212516859  0.10780719  0.180247746  0.067632646  0.247220702  0.1890454683  0.1047664313  0.190289063  0.186974790  0.217646915
i_1_1_4       5.090921e-02  0.033678402  0.067619720  0.12160941  0.165791133  0.094142766  0.118388178  0.0582466031  0.1988214167 -0.038404043  0.182474929  0.075292137
i_1_2_4       1.077509e-01  0.177774638  0.070376149  0.11745042  0.151552306  0.137417911  0.144260716  0.0850211535  0.1402186354  0.068412217  0.122981736  0.068412217
i_1_3_4       2.243129e-01  0.132862252  0.342893493  0.21985620  0.303016346  0.153900196  0.056792162  0.2777450909  0.0377551351  0.187184396  0.311052122  0.115618569
i_1_4_4       2.030779e-01  0.203900110  0.271529193  0.30282913  0.288232353  0.127264696  0.135226620  0.2326668808  0.1383950764  0.362166123  0.319863809  0.153300636
i_1_5_4       2.648739e-01  0.269642464  0.364534054  0.40588666  0.344194264  0.229517513  0.240459734  0.3187378769  0.0989242958  0.292556615  0.259021963  0.292556615
i_1_6_4       2.221411e-01  0.194866378  0.205688766  0.21023029  0.144666621  0.142508999  0.077023694  0.2091458090  0.1377107818  0.121695480  0.287191895  0.121695480
i_1_7_4       1.988383e-01  0.189398284  0.066847438  0.16461192  0.119329248  0.160681657  0.106623033  0.1183154320 -0.0576017162  0.133374625  0.130540944  0.098681804
i_1_8_4       3.289758e-01  0.261915386  0.280902418  0.34269768  0.377283930  0.203513275  0.152780445  0.2341496821  0.1337908874  0.347760780  0.492724994  0.184492808
i_1_9_4       2.212946e-01  0.277600363  0.116223378  0.32408023  0.192460779  0.199290212  0.102888216  0.1828714159  0.1028258957  0.171920995  0.154726226  0.140240222
i_1_10_4      1.257237e-01  0.168256615  0.189525883  0.02534562  0.260944048  0.227422857  0.218165116  0.1757940284  0.1066496722  0.085316474  0.246416441  0.056665419
i_1_11_4      1.409018e-01  0.100486664  0.203028047  0.12696246  0.136167510  0.076410899  0.129421440  0.1380479652  0.0151399320  0.132863916  0.109763965  0.079528713
i_1_12_4      6.733805e-02  0.138283495  0.154419677  0.03023568  0.061146104 -0.005199142  0.004927409  0.0591902273  0.0654436491 -0.047145102  0.057741901  0.060274118
i_1_13_4      1.728063e-01  0.174135627  0.201152753  0.18717660  0.215440119  0.176314193  0.162867197  0.2016914115  0.0988986417  0.208072656  0.280858511  0.059637819
i_1_1_5       1.835326e-01  0.150002595  0.171016023  0.29431630  0.299626552  0.108458608  0.214877645  0.2103769978  0.2665739302  0.383861137  0.241687482  0.347264207
i_1_2_5       1.132144e-01  0.092758813  0.203046841  0.21468814  0.200256587  0.036603711  0.156709488  0.2195347003  0.1628197948  0.316086472  0.136364254  0.227885410
i_1_3_5       1.959727e-01  0.125254072  0.129876124  0.22775011  0.137194866  0.085308548  0.038380993  0.1303591289  0.1671906930  0.174495234  0.301492930  0.045769242
i_1_4_5       2.071407e-01  0.116489756  0.204111283  0.26042504  0.312241710  0.133691578  0.161159623  0.2014683665  0.1704257481  0.380368243  0.217946660  0.317853375
i_1_5_5       1.411908e-01  0.113467092  0.240336438  0.26760011  0.211851632  0.193027677  0.058617811  0.1406309196  0.1902173565  0.192881883  0.122981736  0.068412217
i_1_6_5       1.737976e-01  0.083765420  0.301070336  0.35019291  0.291162763  0.159955102  0.134090154  0.2871243748  0.1499060145  0.258493327  0.299923267  0.319140875
i_1_7_5       1.547685e-01  0.106074002  0.183286670  0.04693633  0.136154771  0.044386846  0.101888444  0.1075073040  0.1992375036  0.186737221  0.071360379  0.186737221
i_1_8_5       2.790866e-01  0.161112742  0.383701434  0.17212882  0.200256587  0.115415531  0.055563089  0.2589406098  0.1273899555  0.198485056  0.271825434  0.227885410
i_1_9_5       2.567941e-01  0.269227083  0.244348345  0.33261795  0.289599768  0.167400535  0.060970308  0.3073698903  0.1369584629  0.285326318  0.388068525  0.319061694
i_1_10_5      1.853393e-01  0.210753698  0.260755774  0.31116967  0.122057959  0.138026557  0.086679229  0.2237906305  0.1421723895  0.217958156  0.290214746  0.157969673
i_1_11_5      5.832118e-02  0.169355747  0.134377380  0.07332356  0.104113898  0.119293625 -0.001991550  0.1474197641  0.1726573778  0.121566135  0.276722017  0.121566135
i_1_12_5      3.563800e-02  0.115686431  0.233539700  0.14465749  0.135723302 -0.004504149  0.019714837  0.1111813516  0.1398204748  0.193847794  0.102679359  0.140787267
i_1_13_5      7.545640e-02  0.128444386  0.156043764  0.28765996  0.158273156  0.087513659  0.075305623  0.1310680976  0.1496515035  0.180960238  0.118553190  0.289681342
i_1_1_6       2.620712e-01  0.197561373  0.289486180  0.24476077  0.306225601  0.155151186  0.123498945  0.2370849583  0.1630070016  0.278336441  0.278658018  0.122259932
i_1_2_6       2.485698e-01  0.156767176  0.232987790  0.20116903  0.303928637  0.199511113  0.115357093  0.2711279324  0.0517632822  0.178207724  0.265534797  0.044440458
i_1_3_6       1.108007e-01  0.110025828  0.119114876  0.23699550  0.160201071  0.136351477  0.096998185  0.0897842649  0.0096388061  0.102980230  0.169291935  0.102980230
i_1_4_6       1.752192e-01  0.133821227  0.130615645  0.11688965  0.145340485  0.184821426  0.104281732  0.2106298228  0.0913202304  0.187584732  0.213210757  0.187584732
i_1_5_6       2.302831e-01  0.198650800  0.197300508  0.22452606  0.228980499  0.203513275  0.124695805  0.2341496821  0.0354152349  0.184492808  0.304662019  0.021224836
i_1_6_6       2.221411e-01  0.268803874  0.140551577  0.24475716  0.248660198  0.206446237  0.109846291  0.3050516657  0.2526826776  0.217101344  0.342139324  0.073992548
i_1_7_6       1.913695e-01  0.101706854  0.211918952  0.35308363  0.241869739  0.171272437  0.190699635  0.3060916183  0.1539909872  0.285356932  0.355048338  0.285356932
i_1_8_6       1.891296e-01  0.179558304  0.266539407  0.24984863  0.278128029  0.229515311  0.278135781  0.2174312017  0.2119383774  0.272821572  0.276128244  0.217244521
i_1_9_6       1.188252e-01  0.217707737  0.064602832  0.14502614  0.085609504  0.068083351  0.286616898 -0.0074550371  0.0369866521  0.132552892  0.086608014  0.102396774
i_1_10_6      1.567987e-01  0.081508943  0.254439131  0.28821923  0.217357576  0.207379619  0.053961879  0.1776375521  0.0930443131  0.192720872  0.222689076  0.247436577
i_1_11_6      1.788485e-01  0.187517684  0.198404412  0.24861659  0.197477310  0.225713770  0.279848815  0.2326400052  0.0930443131  0.220078724  0.159663866  0.192720872
i_1_12_6      1.545612e-01  0.085305875  0.119667857  0.21930404  0.142976589  0.122346945  0.092628015  0.2824775056  0.1446666208  0.118129426  0.217357576  0.146894708
i_1_13_6      2.400397e-01  0.159466920  0.251397059  0.31354472  0.125917911  0.195961115  0.145308096  0.1850743862  0.1109335435  0.254504343  0.205832327  0.173279553
i_1_1_7       1.771429e-01  0.137362637  0.125853770  0.26427637  0.177745342  0.168673205  0.117078743  0.0665190105  0.1067986050  0.272960417  0.159248686  0.209151488
i_1_2_7       8.988968e-02  0.146589329  0.072794518  0.13480794  0.138100936  0.082814313  0.192460779  0.0517215745  0.2155796832 -0.009591473  0.023894728  0.140972342
i_1_3_7       1.946631e-01  0.208600555  0.232987790  0.37060283  0.303928637  0.244333879  0.161377210  0.2935393154  0.0920634154  0.345416806  0.381096362  0.245091356
i_1_4_7       1.567552e-01  0.164937437  0.118748758  0.26042504  0.175957744  0.196534067  0.139652556  0.1805208699  0.1327579747  0.224081073  0.109933448  0.067793902
i_1_5_7       2.542857e-01  0.137362637  0.169418537  0.31046059  0.177745342  0.211435426  0.073174214  0.1520434526  0.0299036094  0.272960417  0.342997170  0.177247024
i_1_6_7       1.547363e-01  0.125532967  0.128271601  0.29924300  0.245669726  0.186828248  0.105801507  0.2709667864  0.0307760939  0.216631515  0.295610536  0.096082238
i_1_7_7       1.491707e-01  0.144016867  0.309778301  0.30606291  0.149903107  0.110410953  0.089617712  0.2301559627  0.1616452551  0.267143304  0.133116094  0.210678068
i_1_8_7       1.353904e-01  0.180954455  0.197472234  0.27964355  0.260339654  0.216656531  0.114742056  0.2669061090  0.1050811598  0.196387162  0.204751650  0.196387162
i_1_9_7       2.086960e-01  0.289766324  0.092635250  0.22864570  0.198698761  0.248492262  0.119725921  0.2200336510  0.1298078643  0.345937393  0.382964376  0.206112399
i_1_10_7      2.174653e-01  0.151891157  0.211918952  0.30621412  0.171285185  0.192970803  0.190699635  0.2409965199  0.1149730006  0.220601199  0.205868364  0.285356932
i_1_11_7      1.411765e-01  0.023123734  0.174600765  0.13027761  0.020014575  0.051083366  0.094007351  0.0217772194  0.1168970402  0.072239134  0.212477372  0.017878582
i_1_12_7      1.008683e-01 -0.039349730  0.167960101  0.06081963  0.049889042  0.068055133  0.131381093  0.0397787048  0.0611883464  0.124077554  0.093907634  0.150895469
i_1_13_7      1.380186e-01  0.074500747  0.238183121  0.36584952  0.299167302  0.102651507  0.219157008  0.2713102283  0.1616744929  0.274698484  0.217519061  0.327843074
fam_M_1       2.265723e-02  0.062484617 -0.029303134 -0.14780737 -0.121258694 -0.046280582 -0.006864933 -0.1189615952 -0.0670183383 -0.092443899  0.022787223 -0.064570648
fam_M_2       1.143306e-02  0.031581488  0.027886053 -0.16195233 -0.155169399 -0.078464047 -0.005837036 -0.1221064398 -0.0423831248 -0.076703115 -0.061651242 -0.068331444
fam_M_3      -1.706013e-02 -0.036294732  0.026873084 -0.19588793 -0.171829530 -0.109431219  0.038876294 -0.1280898154 -0.0298739825 -0.087503378 -0.143023380 -0.091933680
fam_M_4      -1.000482e-03  0.012152009  0.029791355 -0.11963885 -0.095645254 -0.062944006  0.071007345 -0.0987751049 -0.0278716310 -0.071639477 -0.088776140 -0.042592420
fam_M_5      -8.710843e-03 -0.033704260 -0.009326918 -0.12422237 -0.150603604 -0.043110085  0.040513720 -0.1394124520 -0.0127116989 -0.058535025 -0.171598988 -0.047727229
fam_M_6       1.605765e-02 -0.040898984 -0.018499158 -0.10542768 -0.109644379 -0.107288660  0.014744153 -0.1582626413 -0.0511126890 -0.065436646 -0.174513450 -0.036658689
fam_M_7       6.136268e-02 -0.055195962  0.017941442 -0.14042968 -0.134386241 -0.125251547  0.058806692 -0.1473063527 -0.0162779216 -0.044698302 -0.212169624  0.006139877
fam_5_1      -1.167223e-02  0.031369117 -0.020442324 -0.15500215 -0.008366390 -0.021497272  0.006576618 -0.1040652345  0.0330280796 -0.060209229  0.024521693  0.021252446
fam_5_2       1.504337e-02 -0.018018977  0.049297690 -0.17446349 -0.103235336 -0.033165057  0.002641888 -0.0633281040 -0.0683773426 -0.030610178 -0.026167719 -0.022611003
fam_5_3       2.386322e-02 -0.009923887  0.066808457 -0.18335876 -0.118441406 -0.055383906  0.067915192 -0.0004216419 -0.0012933935 -0.013471546 -0.094255587 -0.063434697
fam_5_4       1.501089e-03  0.048641047  0.051752543 -0.11458148 -0.084857664 -0.056041337  0.110335269 -0.0394411189 -0.0419702517 -0.022721823 -0.058566368 -0.005959822
fam_5_5       2.536237e-02  0.006656189  0.037963988 -0.10677964 -0.106452092 -0.022676340  0.050588881 -0.1112976596  0.0264557013 -0.013401596 -0.130616265  0.011587568
fam_5_6       7.701036e-02 -0.001354028  0.031610974 -0.09642509 -0.089985249 -0.036078112  0.066269627 -0.0791815754 -0.0768506503 -0.026644520 -0.104525295 -0.026644520
fam_5_7       8.483962e-02  0.001963613  0.034292652 -0.12513747 -0.106086925 -0.138239489  0.081759763 -0.0640256594 -0.0198919605 -0.034019507 -0.177559970  0.041434493
fam_9_1       4.854075e-02  0.091628039  0.037439491 -0.14339106 -0.074975794 -0.043759859 -0.019301943 -0.0661708548 -0.0422093626 -0.071478666  0.003833730 -0.042950595
fam_9_2       3.808434e-02  0.072994992  0.008387852 -0.14136310 -0.148565200 -0.062911099  0.016689787 -0.1006999806 -0.0565633468 -0.057962890 -0.087448336 -0.034336712
fam_9_3      -3.802922e-02 -0.029815806  0.010283787 -0.17075622 -0.170513881 -0.090727439  0.031091970 -0.1336587876 -0.0881338402 -0.110337872 -0.171828479 -0.061339146
fam_9_4       2.310782e-02  0.032157031  0.034023974 -0.11243503 -0.122959449 -0.055615400  0.073815308 -0.1173093680  0.0065331581 -0.059217700 -0.105919052 -0.020121507
fam_9_5      -4.055476e-02 -0.032393671 -0.013937763 -0.10951789 -0.172688662 -0.063202378  0.045774654 -0.0993799592 -0.0698188113 -0.035653524 -0.175243275 -0.051826997
fam_9_6       2.748300e-02 -0.015215792 -0.005930439 -0.10106001 -0.093977097 -0.114403212 -0.005705023 -0.1670344632 -0.0120248313 -0.040308564 -0.193369175  0.024299998
fam_9_7       2.564805e-02 -0.016276649  0.021509015 -0.16007679 -0.140827955 -0.142457938  0.034376282 -0.1774326411  0.0253099886  0.001909337 -0.203802020  0.017820481
fam_12_1      6.698725e-02  0.083734064  0.018796586 -0.05451667 -0.035105269 -0.019494675  0.040745709 -0.0797192954 -0.0363072859 -0.035323041  0.028720547  0.019219890
fam_12_2      8.061895e-03  0.108447991  0.041931118 -0.07565586 -0.132580347 -0.081982166  0.058638329 -0.0990087152 -0.0330279269 -0.073419291 -0.033528137 -0.005901551
fam_12_3     -6.732769e-04  0.006965826  0.034995321 -0.15647578 -0.147362850 -0.092661638  0.093389590 -0.1391044214 -0.0259318307 -0.027700347 -0.064314580 -0.027700347
fam_12_4      2.216009e-02  0.014995350  0.011568030 -0.10422808 -0.076497234 -0.057027980  0.078604502 -0.0362528432 -0.0295300850 -0.032924869 -0.072920640 -0.017459116
fam_12_5      4.036518e-02  0.032933507  0.018139132 -0.08188709 -0.098298302 -0.017342794  0.103650318 -0.1213115201 -0.0007519419 -0.023119940 -0.111442047 -0.015730754
fam_12_6      1.425086e-02  0.023568725 -0.061324727 -0.08080800 -0.102862777 -0.106780123  0.086760565 -0.1369791937 -0.0549127365 -0.026875810 -0.131976097  0.003435254
fam_12_7      5.831545e-02 -0.029871374  0.005231760 -0.09378779 -0.098654704 -0.097109388  0.103392002 -0.1260482497 -0.0456965963 -0.035288861 -0.174335904  0.053508832
fam_16_1      4.862511e-03  0.056012389 -0.081226635 -0.11964659 -0.199387651 -0.030161660 -0.041345173 -0.0850672020 -0.0761930780 -0.049350427  0.022098716 -0.103647963
fam_16_2      1.757906e-02 -0.001642000  0.022379191 -0.14568652 -0.118462971 -0.072332151 -0.089271592 -0.1719767886  0.0025532905 -0.072038146 -0.042637668 -0.128123207
fam_16_3     -6.174658e-02 -0.056302650 -0.007274429 -0.14826494 -0.121071875 -0.115889653 -0.068705318 -0.1329192388  0.0577227301 -0.111686734 -0.167313327 -0.122294381
fam_16_4     -2.717417e-02 -0.004740549  0.025584020 -0.10162159 -0.009555163 -0.028114620  0.004275165 -0.1171388689  0.0117247408 -0.081544038 -0.044772474 -0.038195170
fam_16_5     -5.616162e-02 -0.103824634 -0.060894845 -0.09888493 -0.100208878 -0.020240770 -0.048290962 -0.1175556994  0.0416830298 -0.065706096 -0.170369473 -0.034863526
fam_16_6      2.254780e-02 -0.080021044  0.008508217 -0.03129317 -0.048790204 -0.084026105 -0.068771568 -0.1153867613 -0.0180824448 -0.016276780 -0.107219037 -0.062055223
fam_16_7      5.217179e-02 -0.088644830 -0.016741857 -0.10142004 -0.093966204 -0.076349149 -0.005030289 -0.1226894084  0.0001835441 -0.039447871 -0.195789908 -0.062294128
fam_18_1     -4.441690e-02 -0.050629053 -0.110960225 -0.10805901 -0.208278615 -0.078631803 -0.022130715 -0.1555513000 -0.1838988724 -0.177151486  0.010733659 -0.199696217
fam_18_2     -5.278221e-02 -0.077834320 -0.023668515 -0.14986412 -0.150785613 -0.083890973 -0.043948005 -0.0757857456 -0.0049030482 -0.099932550 -0.075883344 -0.137553560
fam_18_3     -1.660569e-20 -0.090718134 -0.014185030 -0.13570828 -0.145087124 -0.106295676 -0.004532770 -0.1314262833 -0.0574033103 -0.128714115 -0.099813865 -0.141382828
fam_18_4     -5.276766e-02 -0.080073997 -0.014059898 -0.03532467 -0.082781681 -0.058952924 -0.018551464 -0.1205383880 -0.0745219635 -0.133857150 -0.075481712 -0.133857150
fam_18_5     -2.630051e-02 -0.086114369 -0.046998934 -0.13288003 -0.159473170 -0.064997122 -0.029637591 -0.1403770501 -0.0558742808 -0.147382261 -0.132569470 -0.147382261
fam_18_6     -1.226780e-01 -0.163660475 -0.053919424 -0.12968354 -0.118318183 -0.110398769 -0.080432689 -0.1693869186 -0.0442317916 -0.213268111 -0.200171961 -0.148035206
fam_18_7      2.763034e-02 -0.159357519  0.029192993 -0.09722098 -0.124603819 -0.034544975 -0.014024139 -0.1252307566 -0.0282426239 -0.114750441 -0.119110285 -0.086701718
                  i_1_5_3      i_1_6_3     i_1_7_3       i_1_8_3      i_1_9_3     i_1_10_3     i_1_11_3     i_1_12_3     i_1_13_3       i_1_1_4       i_1_2_4       i_1_3_4
matrix_sum_1  0.442519034  0.350583295  0.33737519  0.3038654489  0.370883133  0.225979639  0.344342375  0.364407580  0.313395972  0.1138747168  0.2468612317  0.4070065096
matrix_sum_2  0.479296161  0.389479832  0.33825996  0.3957799023  0.345448203  0.336736774  0.369826727  0.344156264  0.311293221  0.2280666106  0.3011242396  0.4243948331
matrix_sum_3  0.664194406  0.495433623  0.55983352  0.5382989689  0.547885109  0.551555776  0.481211354  0.510346682  0.499940426  0.2072964509  0.3181270157  0.4304864288
matrix_sum_4  0.477083836  0.328234157  0.34723828  0.3595144876  0.431328954  0.354744596  0.407399100  0.321998214  0.235843353  0.3364128426  0.3315899761  0.5349787893
matrix_sum_5  0.527199029  0.341267370  0.47832755  0.3704018527  0.350156050  0.343865839  0.490581273  0.328222143  0.327607006  0.2080864342  0.2762667064  0.3828120813
matrix_sum_6  0.440759199  0.449035195  0.40349310  0.3302917882  0.359690885  0.366130198  0.479084402  0.312182239  0.293662388  0.2264963617  0.2622738516  0.3979111851
matrix_sum_7  0.458320095  0.351197171  0.41144901  0.4139285396  0.304496129  0.356185498  0.435673106  0.376963712  0.326054531  0.2016507364  0.2128190955  0.3781205153
i_1_1_1       0.191369475  0.162087912  0.18369360  0.1491707455  0.139978598 -0.059013171  0.132385201  0.200000000  0.195998383  0.0050909212  0.0743109418  0.1089519763
i_1_2_1       0.022617567  0.158936825  0.09500992 -0.0048130833  0.213110064  0.064927023  0.258431801  0.121052205  0.072803180  0.0550757186  0.1580251166  0.0471653795
i_1_3_1       0.149462757  0.160593241  0.21024052  0.2253791553  0.128570659 -0.090935286  0.143572290  0.126576561  0.123101900 -0.0070801474  0.1021803711  0.0943070730
i_1_4_1       0.212475102  0.057236854  0.14117654  0.2447595054  0.136290133  0.066820276  0.203655894  0.032072375  0.107807193 -0.0429747527  0.0874204864  0.1939569068
i_1_5_1       0.345591086  0.215518758  0.22581655  0.2251582498  0.270374092  0.105824869  0.181198148  0.222456057  0.164976861  0.0582781600  0.1413616978  0.2762019242
i_1_6_1       0.416778248  0.339051987  0.34409277  0.2167668893  0.266785998  0.225396461  0.267338052  0.309265744  0.331820236  0.1187731992  0.2331990850  0.2921662876
i_1_7_1       0.243039679  0.158210623  0.10819533  0.1250199020  0.128836729  0.150854886  0.120614651  0.157934514  0.195754625  0.1811265188  0.0963440455  0.2483092946
i_1_8_1       0.248522565  0.171997994  0.12910090  0.1246509574  0.164133739  0.175986288  0.193834404  0.169447776  0.146563750  0.0845392372  0.0946576670  0.3268801588
i_1_9_1       0.283667799  0.193209574  0.20219355  0.1162910673  0.305172439  0.114760228  0.185205606  0.251530071  0.200761064  0.0401027236  0.1980583589  0.2902896348
i_1_10_1      0.327754635  0.180449409  0.20881608  0.1815172483  0.157552198  0.215561995  0.206617860  0.200033066  0.187120297  0.0699885954  0.1589165741  0.2496403393
i_1_11_1      0.269443897  0.179907290  0.19489263  0.1962154124  0.194718956  0.205170665  0.189434427  0.228468383  0.094861695  0.0574211283  0.0838162279  0.1607581512
i_1_12_1      0.115157034  0.239200380  0.15008656  0.1660689718  0.161303441  0.176368905  0.145072114  0.254587539  0.074848119  0.1244241696  0.1816189418  0.1909014360
i_1_13_1      0.085805085  0.149214661  0.08011693  0.0643510971  0.244933791  0.092176699  0.117059347  0.165273638  0.220786361 -0.0105395803  0.0524878495  0.2017552104
i_1_1_2       0.165212622  0.250097101  0.22447179  0.0799913786  0.126565199  0.066570257  0.159922294  0.163732635  0.099359700  0.0220570138  0.2427809660  0.0870155460
i_1_2_2       0.155125073  0.135625901  0.23505216  0.1693559766  0.097736332  0.114391337  0.092632095  0.132041075  0.074594825  0.1339676404  0.1955493147  0.0446019998
i_1_3_2       0.230364622  0.260411544  0.22291852  0.2473029017  0.148083662  0.263609975  0.333868940  0.157969673  0.133057358  0.2391459304  0.2086547911  0.2576411885
i_1_4_2       0.178730921  0.160593241  0.12399783  0.2509001971  0.153359347  0.245755487  0.172622438  0.222710658  0.123101900  0.1984725196  0.1771904315  0.3207303048
i_1_5_2       0.378121295  0.207056994  0.19668101  0.2024734180  0.132940596  0.166138542  0.062619296  0.125829961  0.133560600  0.1718513645  0.1314383074  0.1969667014
i_1_6_2       0.374040338  0.211538462  0.26058860  0.2401901835  0.250488017  0.241184263  0.184188106  0.264285714  0.218048201  0.0509092121  0.1077508656  0.2243128925
i_1_7_2       0.126799005  0.167899408  0.15789763  0.1658965397  0.171997994  0.190460568  0.244182068  0.126373626  0.109306791  0.0336784018  0.1777746377  0.1328622517
i_1_8_2       0.300341324  0.091132279  0.10798298  0.2326764006  0.187722704  0.130842410  0.201466503  0.244446746  0.212516859  0.0676197195  0.0703761493  0.3428934930
i_1_9_2       0.306214118  0.257072424  0.21023029  0.2447595054  0.175986288  0.170506912  0.203655894  0.166776352  0.107807193  0.1216094067  0.1174504245  0.2198561970
i_1_10_2      0.218341554  0.219060731  0.11000210  0.2114509159  0.164200202  0.156844029  0.232906513  0.158425196  0.180247746  0.1657911329  0.1515523057  0.3030163455
i_1_11_2      0.149574071  0.223587938  0.07857176  0.0914905690  0.143589088  0.189021249  0.137643681  0.084336603  0.067632646  0.0941427655  0.1374179109  0.1539001962
i_1_12_2      0.168421640  0.161546150  0.14266889  0.1478951254  0.178872051  0.080169109  0.065156836  0.171959403  0.247220702  0.1183881777  0.1442607159  0.0567921620
i_1_13_2      0.240996520  0.125910984  0.11323995  0.1923151943  0.187204887  0.118191616  0.228480853  0.129474503  0.189045468  0.0582466031  0.0850211535  0.2777450909
i_1_1_3       0.075955014  0.194866378  0.19519673  0.0936000121  0.096054593  0.279284034  0.110846270  0.123886382  0.104766431  0.1988214167  0.1402186354  0.0377551351
i_1_2_3       0.285356932  0.116028629  0.40791307  0.3800737757  0.141865485  0.113967529  0.214815902  0.200289137  0.190289063 -0.0384040429  0.0684122167  0.1871843956
i_1_3_3       0.280458351  0.204007932  0.23224447  0.1981565308  0.194576013  0.279418643  0.274914309  0.177623535  0.186974790  0.1824749289  0.1229817364  0.3110521218
i_1_4_3       0.350112666  0.269415476  0.26480428  0.1824454506  0.141865485  0.171269638  0.054132465  0.093940923  0.217646915  0.0752921368  0.0684122167  0.1156185689
i_1_5_3       1.000000000  0.302444066  0.46613488  0.3282213852  0.383101571  0.329648872  0.172084249  0.226163925  0.249130556  0.0570377288  0.1171926986  0.3250717413
i_1_6_3       0.302444066  1.000000000  0.23183513  0.1440168671  0.193249805  0.212664520  0.119655855  0.188186813  0.130508539  0.1658465486  0.2742359565  0.1051312622
i_1_7_3       0.466134880  0.231835126  1.00000000  0.3317583627  0.195193509  0.210230289  0.227028307  0.123886382  0.170703346 -0.0752050382  0.1902173565  0.1239978295
i_1_8_3       0.328221385  0.144016867  0.33175836  1.0000000000  0.242000185  0.224325038  0.180715294  0.142849951  0.096693449  0.1915531616  0.1020573237  0.2764212388
i_1_9_3       0.383101571  0.193249805  0.19519351  0.2420001850  1.000000000  0.235530521  0.216097161  0.206284249  0.203420377  0.1239208694  0.3245953197  0.3764575338
i_1_10_3      0.329648872  0.212664520  0.21023029  0.2243250383  0.235530521  1.000000000  0.250176276  0.147532927  0.167211157  0.2039014864  0.1775103007  0.2716547775
i_1_11_3      0.172084249  0.119655855  0.22702831  0.1807152938  0.216097161  0.250176276  1.000000000  0.234552041  0.144613811  0.1000981017  0.1461107707  0.2597728839
i_1_12_3      0.226163925  0.188186813  0.12388638  0.1428499512  0.206284249  0.147532927  0.234552041  1.000000000  0.300122524  0.0789092787  0.1987817694  0.2467441817
i_1_13_3      0.249130556  0.130508539  0.17070335  0.0966934494  0.203420377  0.167211157  0.144613811  0.300122524  1.000000000  0.0750853774  0.1382748020  0.1478321922
i_1_1_4       0.057037729  0.165846549 -0.07520504  0.1915531616  0.123920869  0.203901486  0.100098102  0.078909279  0.075085377  1.0000000000  0.0892436002  0.0956961861
i_1_2_4       0.117192699  0.274235956  0.19021736  0.1020573237  0.324595320  0.177510301  0.146110771  0.198781769  0.138274802  0.0892436002  1.0000000000  0.1021803711
i_1_3_4       0.325071741  0.105131262  0.12399783  0.2764212388  0.376457534  0.271654777  0.259772884  0.246744182  0.147832192  0.0956961861  0.1021803711  1.0000000000
i_1_4_4       0.414568776  0.157652605  0.35413798  0.2753284123  0.294069263  0.130058154  0.283794641  0.229798713  0.227754030  0.0632283190  0.1548407040  0.2958547369
i_1_5_4       0.383646361  0.294027333  0.28851515  0.1772386245  0.274359073  0.200918959  0.298250359  0.238104700  0.253222964  0.1353616272  0.2965227008  0.2971995305
i_1_6_4       0.310062934  0.231835126  0.25268268  0.1276226336  0.195193509  0.279284034  0.188300961  0.091846800  0.104766431  0.0618081893  0.2402160775  0.2533618712
i_1_7_4       0.211878149  0.081853517  0.15143677  0.1198688405  0.097736332  0.114391337  0.177127587  0.062136977  0.026641009  0.0343222880  0.0137369353  0.1073235621
i_1_8_4       0.375255529  0.325179972  0.33054219  0.3528306682  0.280498481  0.283611871  0.302209773  0.180936716  0.203108013  0.2602623845  0.1659917694  0.3527330442
i_1_9_4       0.184499650  0.154840768  0.10282590  0.2536701119  0.108856730  0.278219820  0.228735200  0.165970971  0.137210049  0.2754087847  0.1031583178  0.1321167418
i_1_10_4      0.235909856  0.123848711  0.14117654  0.0812837690  0.195834366  0.211981567  0.203655894  0.089802651  0.008800587  0.1216094067  0.1474803626  0.2198561970
i_1_11_4      0.271637265  0.100486664  0.17582317  0.2050760451  0.227107484  0.126962457  0.129995837  0.163589349  0.039728002  0.0445954094  0.0650948372  0.2022789422
i_1_12_4      0.093719616  0.138283495  0.03308141  0.0238352779  0.176115234 -0.008638765  0.145830595  0.138283495  0.094861695  0.2116868460 -0.0569199757  0.1364825915
i_1_13_4      0.164470521  0.128122103  0.20622434  0.2457984796  0.202640779  0.208663710  0.228907752  0.218001854  0.131766412  0.1883463164  0.1193460189  0.3704520631
i_1_1_5       0.405106510  0.291811771  0.48708545  0.2215737006  0.125072824  0.108897031  0.308334193  0.155674962  0.233256523  0.1565036150  0.1900863067  0.1404147601
i_1_2_5       0.320955746  0.183897385  0.26910931  0.1457570232  0.185476902  0.087010173  0.216301697  0.135593942  0.186484891  0.0972046919  0.2035179279  0.1720984029
i_1_3_5       0.308849889  0.175134012  0.32231608  0.1703581487  0.279415622  0.181164856  0.251974234  0.158507365  0.123562676  0.1314592474  0.1918878743  0.2534119315
i_1_4_5       0.324525474  0.261832798  0.28342907  0.2133229290  0.199502317  0.192553648  0.290754457  0.267323535  0.259711769  0.1318741564  0.1924935069  0.2623351560
i_1_5_5       0.219001027  0.306389729  0.19021736  0.2204227765  0.295853113  0.147480363  0.314527387  0.143048563  0.052251308  0.2084116124  0.2172400464  0.2146954616
i_1_6_5       0.486798891  0.201266788  0.36916183  0.3011506667  0.238357808  0.240452791  0.255263155  0.225393736  0.207710834  0.0282579737  0.1048137986  0.2867836841
i_1_7_5       0.311143154  0.215856203  0.23337950  0.2018871835  0.073535179  0.272504134  0.163357537  0.115442083  0.207119149  0.1538886995  0.1355420368  0.0767179317
i_1_8_5       0.345003379  0.206682028  0.23367947  0.1667259045  0.266945527  0.299806793  0.359512727  0.254074085  0.186484891  0.0972046919  0.1727026292  0.3315581448
i_1_9_5       0.298744632  0.295371276  0.42153574  0.3574885376  0.255826359  0.161696819  0.373448793  0.182776954  0.215536056  0.1218728319  0.2132537681  0.3332796682
i_1_10_5      0.372907619  0.187508805  0.25060896  0.2410216376  0.303367168  0.246041131  0.266233766  0.201455741  0.241845622  0.1091233404  0.1592846926  0.3018633214
i_1_11_5      0.216622815  0.113277685  0.21625773  0.2105650030  0.164420137  0.230445466  0.357173777  0.140942862  0.065013004  0.2036792683  0.0697758244  0.1661438581
i_1_12_5      0.144956540  0.033444893  0.10784933  0.1041964824  0.136738981  0.202264452  0.154502404  0.163934801  0.166242772  0.0538484985  0.0786013470  0.1739508089
i_1_13_5      0.182893195  0.128444386  0.24791489  0.2143603329  0.153395156  0.149950402  0.371495859  0.256795153  0.211225050  0.1138053328  0.1661188834  0.1604133060
i_1_1_6       0.242555388  0.288278330  0.30407075  0.2541730847  0.264899697  0.273002396  0.331557308  0.235864088  0.197757303  0.0709785822  0.1036057146  0.3197955732
i_1_2_6       0.235603043  0.234517244  0.17266368  0.1318713406  0.337618776  0.249578684  0.418585616  0.169207187  0.129942560  0.0700113757  0.2073476977  0.2951784477
i_1_3_6       0.121440310  0.255306410  0.05482071  0.0574030823  0.173501086  0.128447943  0.085633117  0.110800658  0.038004312  0.2204004309  0.0859299000  0.1888905215
i_1_4_6       0.164609667  0.085684095  0.12874655  0.1603695150  0.190191301  0.161847207  0.207759275  0.171047276  0.180299029  0.0838505326  0.0898428361  0.2279627176
i_1_5_6       0.375255529  0.325179972  0.23216654  0.1781620206  0.308774538  0.194983161  0.302209773  0.180936716  0.090270228  0.1430270762  0.1232103855  0.3527330442
i_1_6_6       0.271044947  0.305772622  0.31016863  0.2296904982  0.228239814  0.244757161  0.343210345  0.123886382  0.170703346  0.1988214167  0.1902173565  0.2964832184
i_1_7_6       0.390889831  0.252259763  0.34908092  0.2589438883  0.248522565  0.142170840  0.277227375  0.182670863  0.249130556  0.1500340256  0.0832565889  0.2665354133
i_1_8_6       0.367001782  0.265700348  0.31240074  0.1985452972  0.221509766  0.249848628  0.311227071  0.240144875  0.265885465  0.1371039332  0.1710013866  0.3016585120
i_1_9_6       0.133524201  0.334559456  0.18234904  0.1848724030  0.083005768  0.101372783  0.175073986  0.193090974  0.068545380  0.1122144792  0.1637967530  0.1171565671
i_1_10_6      0.265540353  0.251122928  0.22491814  0.1959885162  0.156671595  0.169411303  0.188540873  0.177623535  0.191176471  0.1213589240  0.1484701791  0.0994707315
i_1_11_6      0.243163357  0.251122928  0.19194969  0.2545249093  0.194576013  0.288219231  0.255171809  0.195998383  0.210084034  0.1999366446  0.1197956810  0.1983919010
i_1_12_6      0.194813370  0.174475779  0.17933115  0.1088712348  0.164200202  0.260944048  0.373024068  0.119784904  0.140487214  0.0418608840  0.2118516316  0.1470010646
i_1_13_6      0.261317885  0.327326835  0.33932613  0.2201379394  0.157552198  0.235158541  0.294540353  0.181848242  0.187120297  0.1477537014  0.2156724934  0.2251657963
i_1_1_7       0.321848663  0.211538462  0.33748359  0.2629450430  0.184182365  0.102631601  0.235991011  0.157142857  0.151898747  0.1883640847  0.0743109418  0.1377922054
i_1_2_7       0.056376109  0.107694755  0.03413793  0.1220210906  0.092250558  0.171133435  0.175112026  0.132587283  0.188074632  0.2895827551  0.1596803086  0.0546428542
i_1_3_7       0.427076104  0.286350623  0.33386421  0.2272766513  0.244951226  0.201169025  0.255688360  0.236590579  0.222391812  0.0700113757  0.2423989615  0.2951784477
i_1_4_7       0.171125828  0.237608958  0.20809352  0.3024964711  0.069580403  0.169929851  0.265378292  0.162353561  0.151698556  0.0869850714  0.1597317527  0.2058244714
i_1_5_7       0.269656988  0.310439560  0.22214110  0.2174353240  0.162080482  0.195000042  0.287793916  0.200000000  0.173948565  0.0509092121  0.1077508656  0.2243128925
i_1_6_7       0.198079855  0.187815034  0.07920002  0.1373100416  0.154402119  0.241074813  0.290411926  0.217710426  0.099359700  0.1374716212  0.0321960880  0.2686342646
i_1_7_7       0.258943888  0.122137195  0.16164526  0.3153749776  0.261558390  0.224325038  0.203635779  0.351436163  0.252790498  0.0293726861  0.0132832341  0.2764212388
i_1_8_7       0.288163853  0.207582808  0.22930145  0.2822033985  0.183124743  0.229904582  0.253039191  0.256934023  0.177838417  0.2285216086  0.0814711282  0.2254268063
i_1_9_7       0.332938006  0.217525413  0.35447532  0.2467290061  0.210948386  0.194911092  0.251417145  0.166956774  0.146743359  0.0565225916  0.1802075374  0.2406198283
i_1_10_7      0.311440678  0.227167611  0.27104495  0.1203888946  0.181233062  0.235909856  0.224655812  0.247910456  0.159622572  0.0570377288  0.2190010274  0.2665354133
i_1_11_7      0.182893195  0.128444386  0.21516043  0.1949748526  0.172224349  0.130277609  0.239098971  0.110750516  0.136085704  0.0357376502  0.1091421322  0.2586923907
i_1_12_7      0.099147834  0.147700045  0.15814171  0.1229230954  0.077285172  0.196693273  0.132663854  0.140495164  0.097614514  0.0944863341  0.0254851083  0.0536560977
i_1_13_7      0.334420890  0.136279621  0.28976168  0.3437445711  0.173526200  0.250453058  0.300194188  0.276037165  0.331379882  0.1860546838  0.1601749698  0.1818060989
fam_M_1      -0.029907033 -0.120294519 -0.12644601 -0.1145615741 -0.068463677  0.030658131  0.040956077  0.002688146 -0.037770151 -0.0629105787 -0.0199159361 -0.0396506190
fam_M_2      -0.070962912 -0.138724986 -0.13822436 -0.1200867086 -0.091767308  0.054668589  0.096276092 -0.029707216  0.045097337  0.0195434587 -0.0526376900 -0.0600196507
fam_M_3      -0.070106651 -0.067195229 -0.14999871 -0.1341359068 -0.058640282  0.026971110  0.046533491 -0.012993468  0.022419697 -0.0273724426 -0.0794247912 -0.0960172391
fam_M_4      -0.013548528 -0.090012598 -0.11134292 -0.0800982773 -0.038655664  0.074428375  0.078936158 -0.008304001  0.069559040  0.0034512710 -0.0675618763 -0.0537892295
fam_M_5      -0.075954097 -0.105736227 -0.11951081 -0.1024898510 -0.065407510  0.054132167  0.060577396 -0.025261443  0.030176723 -0.0116719232 -0.1212542800 -0.1157522516
fam_M_6      -0.068298013 -0.078641335 -0.06178340 -0.0795105987 -0.070174682  0.017945137 -0.016821515 -0.087425010  0.011321445 -0.0487037941 -0.1430187749 -0.1394350610
fam_M_7      -0.024105751 -0.031214268 -0.08819674 -0.0760207361 -0.014291465  0.053149966  0.024324960 -0.037609386  0.002206564 -0.0045851170 -0.0553441755 -0.1400864878
fam_5_1      -0.080134290 -0.145397821 -0.12404073 -0.0336463483 -0.087734107 -0.025287756  0.027100319 -0.044135618 -0.003252878 -0.0863630318  0.0020112243 -0.0691867691
fam_5_2      -0.032190677 -0.111006815 -0.07801701 -0.0321010409 -0.040785038  0.005017755  0.140964912 -0.036533889  0.059338067 -0.0098028276 -0.0143089496 -0.0781901533
fam_5_3      -0.039141220 -0.022830677 -0.05146814 -0.0701870668  0.003999618 -0.026653319  0.077098400  0.023117495  0.087221588 -0.0841364914 -0.0006206544 -0.1009342621
fam_5_4       0.035189663 -0.061775573 -0.03187046  0.0256367727  0.010063656  0.049202636  0.110074668  0.063796269  0.117132736 -0.0171179102 -0.0425553002 -0.0557260916
fam_5_5      -0.027071060 -0.064352719 -0.04381028 -0.0665910319 -0.014156793  0.031886517  0.094012882  0.005967617  0.066651395 -0.0313148751 -0.0544401677 -0.0873779962
fam_5_6       0.026527377 -0.033089066 -0.02750306  0.0008567093  0.020878774  0.051769210  0.032003534  0.007701036  0.104525295 -0.0459486889 -0.0842383230 -0.0994019249
fam_5_7      -0.013897666 -0.004533635 -0.06030452  0.0032421998  0.060711700  0.026564744  0.059653621 -0.039792033  0.073908211 -0.0086153027  0.0137862378 -0.0964667172
fam_9_1      -0.052112959 -0.057605295 -0.12815603 -0.1120201764 -0.045125243  0.032119597  0.097016120  0.060675940  0.026836108 -0.0209399265 -0.0156149850  0.0289399992
fam_9_2      -0.053593895 -0.128412594 -0.08503483 -0.0963856098 -0.101257692  0.046741025  0.069306530  0.022215867  0.105591145  0.0235246396 -0.0647145745 -0.0646405900
fam_9_3      -0.076593252 -0.036144633 -0.15702257 -0.1136418357 -0.056950437  0.024299924  0.035654065  0.018283277  0.035118229 -0.0002606204 -0.0945346966 -0.0793987441
fam_9_4      -0.012023810 -0.082978066 -0.09711791 -0.0879651491 -0.038134228  0.063008891  0.056454906  0.046215632  0.071693508  0.0230574538 -0.0564946813 -0.0522107834
fam_9_5      -0.069936680 -0.069995956 -0.08930917 -0.0865654420 -0.068644444  0.030956362  0.033496956  0.032950742  0.047940400 -0.0141425844 -0.0884509912 -0.1023732380
fam_9_6      -0.087371599 -0.033992135 -0.05095414 -0.0598528424 -0.073551846 -0.030915530 -0.036075377 -0.097998603  0.047008927 -0.0415470356 -0.1198984194 -0.1620366881
fam_9_7      -0.013795170 -0.034772841 -0.04179983 -0.0315477863 -0.021824506  0.064491368  0.002841821 -0.014961364  0.024192326  0.0031990193 -0.0286842608 -0.1386518522
fam_12_1      0.003823943 -0.049113249 -0.08325636 -0.0418649245  0.020511710  0.058276442  0.089404152  0.068033927  0.014360274 -0.0119359387  0.0070779313 -0.0018782630
fam_12_2     -0.051789011 -0.060154139 -0.13247333 -0.0876776118 -0.065066516  0.108958921  0.091031647  0.017131527  0.073277990  0.0541555419 -0.0467587410  0.0088610962
fam_12_3     -0.027959288  0.006965826 -0.09841210 -0.0476393888 -0.029721693  0.082953931  0.107857344  0.025921160  0.049303996  0.0305673328 -0.0657018112 -0.0539762223
fam_12_4     -0.015348678 -0.026954341 -0.07612384 -0.0256887237 -0.052212563  0.108456903  0.085156094  0.004847520  0.126957922 -0.0345990352 -0.0342933028 -0.0302597091
fam_12_5     -0.031508797 -0.035784011 -0.08089311 -0.0280838030 -0.022386540  0.110648590  0.094675448 -0.017535693  0.083638278  0.0206102329 -0.0705981819 -0.0411753921
fam_12_6     -0.059254162 -0.029284728 -0.06404457 -0.1023992322 -0.034016845  0.056309648  0.039290549 -0.088558896  0.028978878  0.0142197979 -0.1142655168 -0.1162667607
fam_12_7     -0.011459543  0.010271471 -0.06353135 -0.0642235143  0.021461826  0.093668771  0.065735297  0.006295418  0.045913758  0.0091627762 -0.0796965595 -0.0875231571
fam_16_1     -0.040266840 -0.133345020 -0.07619308 -0.1358852877 -0.078489405  0.096503275  0.055934064 -0.027959440 -0.053370483 -0.0429740927 -0.0153026554 -0.0002181448
fam_16_2     -0.095418002 -0.124792036 -0.15514995 -0.1393809583 -0.096096526  0.091110457  0.124657397 -0.032646833 -0.039192200  0.0105602482 -0.0041802137 -0.0207300217
fam_16_3     -0.104232309 -0.130288937 -0.14680663 -0.1795226102 -0.108561387  0.035999889 -0.005320151 -0.067921238 -0.041217402 -0.0283008997 -0.0413101367 -0.0802053612
fam_16_4     -0.041011511 -0.063530823 -0.14499209 -0.1385435078 -0.017617611  0.094474959  0.075937648 -0.080552007 -0.029293515  0.0521547695 -0.0374587244 -0.0045280983
fam_16_5     -0.101133340 -0.167564178 -0.10698828 -0.0717933096 -0.075114252  0.042497371  0.067587722 -0.069511513 -0.053842438 -0.0056432937 -0.1806476359 -0.1244908040
fam_16_6     -0.063030525 -0.044543734 -0.00429075  0.0047161169 -0.115224305  0.034974723 -0.024570169 -0.033309253 -0.067671032 -0.0303147530 -0.0802359190 -0.0487384398
fam_16_7     -0.041484687 -0.053234112 -0.08241130 -0.1063479680 -0.091162322  0.047402847  0.005687931 -0.065981970 -0.091052833  0.0113740354 -0.0312891451 -0.1654914339
fam_18_1      0.080644995 -0.103044100 -0.07522587 -0.1488587987 -0.099121663 -0.059106101 -0.174527440 -0.084291161 -0.190782131 -0.1073467238 -0.0739873306 -0.1554725045
fam_18_2     -0.074809206 -0.184737728 -0.14091226 -0.1821793873 -0.086989274 -0.059098501 -0.073889976 -0.140939726 -0.060860753 -0.0096849967 -0.1061439948 -0.1211179161
fam_18_3     -0.050982057 -0.149626013 -0.19480485 -0.1893853793 -0.073369673 -0.025674540 -0.081868757 -0.100405207 -0.092809383 -0.0458480044 -0.1465937195 -0.0856606399
fam_18_4     -0.039578784 -0.173478285 -0.13907419 -0.1546867757 -0.070258608 -0.045017417 -0.040781878 -0.139714365 -0.076715745  0.0040173290 -0.1344976501 -0.0859219811
fam_18_5     -0.116696632 -0.145488422 -0.22513847 -0.2289718774 -0.124311975 -0.021975523 -0.086709273 -0.093767024 -0.077266821 -0.0272211933 -0.1468020915 -0.1624169773
fam_18_6     -0.129762760 -0.254657856 -0.12284280 -0.2023541492 -0.138101344 -0.063582704 -0.131479424 -0.178759300 -0.148475899 -0.1366501793 -0.2268138939 -0.1459253272
fam_18_7     -0.032730707 -0.083277467 -0.16344667 -0.1798660321 -0.082516177 -0.056618253 -0.082026891 -0.076611405 -0.127510468 -0.0516492258 -0.1341883572 -0.1139839506
                   i_1_4_4       i_1_5_4      i_1_6_4      i_1_7_4     i_1_8_4     i_1_9_4      i_1_10_4      i_1_11_4      i_1_12_4     i_1_13_4       i_1_1_5       i_1_2_5
matrix_sum_1  0.4417993060  0.4967442416  0.244658253  0.169740643  0.46171927  0.30632800  0.2166984554  0.2431368723  0.1609694393  0.345505111  0.3913080980  0.3431711980
matrix_sum_2  0.4699854209  0.6093726224  0.380887530  0.263366621  0.57858607  0.36608997  0.3257641777  0.2343993682  0.1620408428  0.396309334  0.4556645478  0.3375865571
matrix_sum_3  0.4899075092  0.4982392528  0.357321394  0.200320885  0.55571727  0.33301679  0.2617862741  0.2721807678  0.1543925295  0.356325415  0.5030546758  0.3722026677
matrix_sum_4  0.6391675820  0.6238788082  0.481689899  0.393401215  0.65010018  0.56346500  0.5382753719  0.5217536682  0.3747075761  0.582450553  0.4305174315  0.3880279564
matrix_sum_5  0.5687181173  0.5370929013  0.367776890  0.261448791  0.51404334  0.30729017  0.2521729661  0.2884208769  0.1472577830  0.466843048  0.6234855801  0.5809697179
matrix_sum_6  0.4529842368  0.5532856837  0.298732024  0.227213691  0.60667518  0.38734492  0.2591645297  0.2456870654  0.1912139856  0.440232121  0.4568646526  0.3280983962
matrix_sum_7  0.5316558456  0.5119164388  0.279118774  0.268223223  0.53877803  0.40255751  0.1806684704  0.2343981696  0.1486481594  0.394532258  0.4855178972  0.3351429694
i_1_1_1       0.2752240399  0.2395136033  0.068351107  0.114953407  0.23028309  0.14469264  0.0564473806  0.0549278106  0.0673380498  0.148879315  0.2130288957  0.1843024452
i_1_2_1       0.0776660735  0.0924993217  0.005752166  0.160843259  0.11150510  0.15689023  0.1453412261  0.0433559878  0.1596784898  0.017528411  0.1270631187  0.0365520822
i_1_3_1       0.2419103967  0.2403131891 -0.048487559  0.044602000  0.27893952  0.07484070  0.0385611654  0.0576409274 -0.0334463268  0.209437805  0.2396607947  0.2518282739
i_1_4_1       0.1300581537  0.2464673372  0.072122800  0.089281044  0.13589735  0.07184798  0.0046082949  0.0111521077 -0.0863876484  0.079741052  0.1618739657  0.1295694971
i_1_5_1       0.2073722355  0.3211444869  0.161092059  0.096759228  0.32121258  0.22495607  0.0863876484  0.1692571765  0.0931174089  0.217959518  0.2041396787  0.1591212014
i_1_6_1       0.4249107063  0.4444545205  0.275304790  0.059476909  0.36727646  0.22628763  0.1634239105  0.1947525985  0.1157442089  0.180558121  0.3682385830  0.2714255950
i_1_7_1       0.2183343607  0.2310914195  0.140396321  0.107726269  0.13445749  0.20187937  0.1121741462  0.1879354107  0.0942647919  0.286166116  0.1581061632  0.2214832654
i_1_8_1       0.2527286919  0.2089662852  0.294332424  0.073702808  0.28049848  0.13080365  0.0767459001  0.1532113399  0.1017003467  0.346600737  0.2011306228  0.1651097461
i_1_9_1       0.3225990912  0.2369217416  0.105944856  0.062739490  0.23718283  0.20568451  0.2303768752  0.1930652366  0.0630140873  0.251928452  0.2209744284  0.1127522465
i_1_10_1      0.2571449991  0.3916887011  0.241443595  0.118644749  0.39643158  0.18635160  0.2547550855  0.1386233666  0.0734718358  0.227416910  0.2252817784  0.3096792988
i_1_11_1      0.2379607648  0.1911687271  0.033081405  0.020920914  0.17722074  0.14041844  0.1079845605  0.1744836452  0.1255060729  0.064000434  0.2179329003  0.1201165615
i_1_12_1      0.1510216662  0.2539520150  0.117459046  0.118644749  0.24567591  0.11701147  0.0783861802  0.0984955500  0.1102077538  0.138074553  0.2002504697  0.2131558810
i_1_13_1      0.1711641885  0.2340311432  0.119134919  0.100263767  0.19230177  0.17828056  0.0921766987  0.1209861910  0.2137978749  0.126914260  0.1037711258  0.1359492871
i_1_1_2       0.3455627316  0.2404786659  0.127623942  0.106434132  0.39942289  0.02101094  0.0956543493  0.1199531066  0.0224143485  0.249657221  0.3582917287  0.2696635980
i_1_2_2       0.1871212779  0.2690258061  0.151436770  0.027027027  0.11447276  0.05368015  0.1395016306 -0.0457051656  0.2092091413  0.155530933  0.2494660015  0.1448677586
i_1_3_2       0.2704906299  0.2454853106  0.276734681  0.160034128  0.43100721  0.21492094  0.1019962302  0.0338290368  0.0087522662  0.232356003  0.2715760913  0.1572903704
i_1_4_2       0.1879660565  0.2687563598  0.296483218  0.107323562  0.24204276  0.18939279  0.1680576166  0.1058535990  0.2335848304  0.155766386  0.1073327485  0.1189451556
i_1_5_2       0.2096605507  0.2899188143  0.150917586  0.110201313  0.31952479  0.14426398  0.0561939187  0.1441763679  0.0389306625  0.204549332  0.2816519354  0.1945517530
i_1_6_2       0.2030779323  0.2648738672  0.222141098  0.198838325  0.32897585  0.22129463  0.1257237114  0.1409017751  0.0673380498  0.172806348  0.1835325871  0.1132143592
i_1_7_2       0.2039001102  0.2696424638  0.194866378  0.189398284  0.26191539  0.27760036  0.1682566154  0.1004866636  0.1382834952  0.174135627  0.1500025952  0.0927588131
i_1_8_2       0.2715291930  0.3645340539  0.205688766  0.066847438  0.28090242  0.11622338  0.1895258832  0.2030280468  0.1544196772  0.201152753  0.1710160231  0.2030468411
i_1_9_2       0.3028291329  0.4058866621  0.210230289  0.164611924  0.34269768  0.32408023  0.0253456221  0.1269624565  0.0302356769  0.187176600  0.2943163012  0.2146881448
i_1_10_2      0.2882323529  0.3441942641  0.144666621  0.119329248  0.37728393  0.19246078  0.2609440476  0.1361675100  0.0611461044  0.215440119  0.2996265519  0.2002565870
i_1_11_2      0.1272646957  0.2295175126  0.142508999  0.160681657  0.20351328  0.19929021  0.2274228571  0.0764108990 -0.0051991416  0.176314193  0.1084586077  0.0366037115
i_1_12_2      0.1352266199  0.2404597345  0.077023694  0.106623033  0.15278045  0.10288822  0.2181651156  0.1294214400  0.0049274089  0.162867197  0.2148776455  0.1567094883
i_1_13_2      0.2326668808  0.3187378769  0.209145809  0.118315432  0.23414968  0.18287142  0.1757940284  0.1380479652  0.0591902273  0.201691411  0.2103769978  0.2195347003
i_1_1_3       0.1383950764  0.0989242958  0.137710782 -0.057601716  0.13379089  0.10282590  0.1066496722  0.0151399320  0.0654436491  0.098898642  0.2665739302  0.1628197948
i_1_2_3       0.3621661230  0.2925566149  0.121695480  0.133374625  0.34776078  0.17192100  0.0853164741  0.1328639160 -0.0471451023  0.208072656  0.3838611373  0.3160864717
i_1_3_3       0.3198638091  0.2590219628  0.287191895  0.130540944  0.49272499  0.15472623  0.2464164415  0.1097639654  0.0577419014  0.280858511  0.2416874817  0.1363642542
i_1_4_3       0.1533006365  0.2925566149  0.121695480  0.098681804  0.18449281  0.14024022  0.0566654194  0.0795287133  0.0602741181  0.059637819  0.3472642068  0.2278854099
i_1_5_3       0.4145687760  0.3836463609  0.310062934  0.211878149  0.37525553  0.18449965  0.2359098559  0.2716372653  0.0937196164  0.164470521  0.4051065102  0.3209557461
i_1_6_3       0.1576526054  0.2940273330  0.231835126  0.081853517  0.32517997  0.15484077  0.1238487110  0.1004866636  0.1382834952  0.128122103  0.2918117714  0.1838973849
i_1_7_3       0.3541379785  0.2885151522  0.252682678  0.151436770  0.33054219  0.10282590  0.1411765445  0.1758231728  0.0330814050  0.206224338  0.4870854534  0.2691093127
i_1_8_3       0.2753284123  0.1772386245  0.127622634  0.119868841  0.35283067  0.25367011  0.0812837690  0.2050760451  0.0238352779  0.245798480  0.2215737006  0.1457570232
i_1_9_3       0.2940692631  0.2743590727  0.195193509  0.097736332  0.28049848  0.10885673  0.1958343658  0.2271074845  0.1761152345  0.202640779  0.1250728243  0.1854769023
i_1_10_3      0.1300581537  0.2009189587  0.279284034  0.114391337  0.28361187  0.27821982  0.2119815668  0.1269624565 -0.0086387648  0.208663710  0.1088970315  0.0870101732
i_1_11_3      0.2837946411  0.2982503593  0.188300961  0.177127587  0.30220977  0.22873520  0.2036558938  0.1299958373  0.1458305948  0.228907752  0.3083341926  0.2163016971
i_1_12_3      0.2297987129  0.2381046998  0.091846800  0.062136977  0.18093672  0.16597097  0.0898026510  0.1635893490  0.1382834952  0.218001854  0.1556749623  0.1355939418
i_1_13_3      0.2277540303  0.2532229636  0.104766431  0.026641009  0.20310801  0.13721005  0.0088005872  0.0397280024  0.0948616951  0.131766412  0.2332565231  0.1864848907
i_1_1_4       0.0632283190  0.1353616272  0.061808189  0.034322288  0.26026238  0.27540878  0.1216094067  0.0445954094  0.2116868460  0.188346316  0.1565036150  0.0972046919
i_1_2_4       0.1548407040  0.2965227008  0.240216078  0.013736935  0.16599177  0.10315832  0.1474803626  0.0650948372 -0.0569199757  0.119346019  0.1900863067  0.2035179279
i_1_3_4       0.2958547369  0.2971995305  0.253361871  0.107323562  0.35273304  0.13211674  0.2198561970  0.2022789422  0.1364825915  0.370452063  0.1404147601  0.1720984029
i_1_4_4       1.0000000000  0.4245979539  0.210309377  0.239422256  0.45165545  0.24294012  0.2812327605  0.2938363377  0.0760214920  0.362311970  0.4554714441  0.4132812601
i_1_5_4       0.4245979539  1.0000000000  0.212678810  0.131142420  0.41399395  0.20683190  0.2920157158  0.2895118253  0.1271295753  0.251812793  0.4628576868  0.4021681749
i_1_6_4       0.2103093771  0.2126788096  1.000000000  0.235052165  0.37973002  0.17918176  0.2102302890  0.1115498765  0.0978058931  0.277774802  0.1342670163  0.1273899555
i_1_7_4       0.2394222561  0.1311424203  0.235052165  1.000000000  0.18601824  0.24803929  0.0892810436  0.1412705120  0.0444569425  0.155530933  0.0890950005  0.1191007659
i_1_8_4       0.4516554498  0.4139939475  0.379730019  0.186018237  1.00000000  0.29008234  0.2540689677  0.1616865288  0.1495299961  0.415085998  0.3698139538  0.2825407074
i_1_9_4       0.2429401185  0.2068319047  0.179181759  0.248039293  0.29008234  1.00000000  0.2094292054  0.3224184775  0.2048962951  0.260084849  0.1484001420  0.1527874134
i_1_10_4      0.2812327605  0.2920157158  0.210230289  0.089281044  0.25406897  0.20942921  1.0000000000  0.2620745302  0.1079845605  0.208663710  0.1883624328  0.1721288209
i_1_11_4      0.2938363377  0.2895118253  0.111549876  0.141270512  0.16168653  0.32241848  0.2620745302  1.0000000000  0.1021171564  0.143374921  0.1550508273  0.2232414295
i_1_12_4      0.0760214920  0.1271295753  0.097805893  0.044456943  0.14953000  0.20489630  0.1079845605  0.1021171564  1.0000000000  0.084140430  0.0937939064  0.0004432345
i_1_13_4      0.3623119703  0.2518127928  0.277774802  0.155530933  0.41508600  0.26008485  0.2086637102  0.1433749208  0.0841404301  1.000000000  0.2567743453  0.1844280809
i_1_1_5       0.4554714441  0.4628576868  0.134267016  0.089095001  0.36981395  0.14840014  0.1883624328  0.1550508273  0.0937939064  0.256774345  1.0000000000  0.4632886073
i_1_2_5       0.4132812601  0.4021681749  0.127389956  0.119100766  0.28254071  0.15278741  0.1721288209  0.2232414295  0.0004432345  0.184428081  0.4632886073  1.0000000000
i_1_3_5       0.3051057331  0.2398879904  0.322316078  0.238170800  0.25219264  0.19230933  0.1811648563  0.1522426489  0.0097032517  0.253147201  0.3239709252  0.2942575525
i_1_4_5       0.3211624603  0.3665053941  0.245761295  0.125406257  0.34293160  0.19979573  0.1020584610  0.0675714922  0.1140380371  0.314015758  0.3975096466  0.3232624883
i_1_5_5       0.3737582163  0.3295022400  0.190217356  0.159186839  0.29433592  0.16956925  0.2075402388  0.1768989470  0.1119634686  0.243808843  0.3435192000  0.3575944211
i_1_6_5       0.5091573160  0.4241197981  0.296076560  0.230918469  0.43899838  0.16632305  0.1526606968  0.1422738994  0.0306294428  0.341527998  0.3638310807  0.3040973336
i_1_7_5       0.1753060200  0.1155042226  0.130953515  0.149534090  0.18229275  0.14632673  0.2314918062  0.0998439397  0.0926857643  0.210020608  0.3050052007  0.1312113857
i_1_8_5       0.3024753932  0.3320587952  0.269109313  0.222168736  0.37348729  0.22337708  0.2359678067  0.3420805185  0.1201165615  0.294673347  0.2458389350  0.2794060559
i_1_9_5       0.4409917875  0.4039028556  0.258920155  0.099211307  0.41186020  0.22283442  0.1372795145  0.1976739199  0.0951060644  0.332724971  0.4463495767  0.3700475170
i_1_10_5      0.4235387399  0.3608068678  0.359045526  0.219062387  0.36494923  0.20164362  0.0723650384  0.2034131755  0.1492220040  0.325419631  0.2680592767  0.2658421054
i_1_11_5      0.2519912700  0.1058335736  0.216257726  0.177571201  0.21190159  0.14014771  0.1780714968  0.0935965974  0.0294542611  0.382043991  0.1806272637  0.1279099689
i_1_12_5      0.1418509114  0.1613966472  0.107849330  0.110057548  0.14553443  0.13079454  0.0486458808  0.1398858904  0.0203982442  0.150948902  0.1782350118  0.1886378591
i_1_13_5      0.1873034731  0.2951736055  0.149651503  0.056112341  0.18048964  0.19693808  0.0319136425  0.1372909574  0.1872626246  0.219151578  0.2339761470  0.2214321163
i_1_1_6       0.2901938470  0.3122234728  0.210028252  0.159586263  0.33796318  0.22484196  0.1600358875  0.1454520642  0.1500025952  0.255561233  0.2645423386  0.1874054149
i_1_2_6       0.3042827260  0.3144978654  0.172663682  0.093137496  0.36965552  0.24159313  0.2737835131  0.1407823355  0.1038575612  0.222598786  0.1903151340  0.1610596464
i_1_3_6       0.0862903660  0.1899401793  0.145184516  0.135818680  0.27216553  0.22564882  0.0741741644  0.0552313920  0.1509177086  0.081729815  0.0993668008  0.0727724199
i_1_4_6       0.1722973333  0.2843906663  0.091320230  0.038106561  0.30486675  0.14316945  0.1168896498  0.0368238100  0.1011335708  0.212418714  0.2469307705  0.1070292885
i_1_5_6       0.2978218498  0.3815492808  0.133790887  0.114472761  0.49494949  0.12674769  0.1949831613  0.1341888199  0.0941485161  0.292641751  0.2943417184  0.2522251809
i_1_6_6       0.3181808281  0.2505969809  0.425140521  0.151436770  0.47810567  0.33189349  0.2102302890  0.1115498765  0.0654436491  0.349325267  0.2665739302  0.1273899555
i_1_7_6       0.4389743162  0.3836463609  0.232026960  0.155125073  0.40864125  0.28815114  0.1656055942  0.2498248511  0.1815817568  0.261598781  0.3751725316  0.2488128461
i_1_8_6       0.3682811307  0.3698119352  0.211938377  0.242461164  0.44470272  0.20223483  0.1693964761  0.1411121292  0.1575195262  0.338260392  0.3265616915  0.2585843144
i_1_9_6       0.1592169579  0.2724118244  0.036986652  0.066367054  0.24627094  0.20820242  0.1450261352  0.0714208318  0.1209311304  0.152481054  0.2180829912  0.1392626771
i_1_10_6      0.2052994076  0.3121794551  0.093044313  0.093243531  0.27645257  0.19121826  0.0704046976  0.1261466468  0.1464169642  0.134957986  0.2220152448  0.1589411175
i_1_11_6      0.2671641844  0.3991644426  0.126012770  0.117220439  0.36108091  0.30069436  0.1100073399  0.1630076799  0.0164976861  0.360647861  0.2726009968  0.2198986483
i_1_12_6      0.1798199834  0.2527343180  0.144666621  0.043698034  0.25864118  0.14641753  0.1360240248  0.1749248658 -0.0364274665  0.280158446  0.2464384066  0.1361630848
i_1_13_6      0.2775533324  0.3271246295  0.274071107  0.261018449  0.31267843  0.25135797  0.1371758153  0.2298229499  0.1653116306  0.308637235  0.3254070133  0.3096792988
i_1_1_7       0.3473701474  0.2902341311  0.068351107  0.086991767  0.23028309  0.19576063  0.1026316012  0.0979147928  0.2621374083  0.196733381  0.4195030562  0.2079984739
i_1_2_7       0.1282866807  0.1624106940  0.094618514  0.086993744  0.04968018  0.36739186  0.0984824485  0.0800939203  0.2103416098  0.087154928  0.2020966548  0.0806807465
i_1_3_7       0.5311503697  0.5271560764  0.212963815  0.122446498  0.54206948  0.24159313  0.2253738546  0.2534282298  0.1038575612  0.272758753  0.4994913445  0.4094381278
i_1_4_7       0.2033575148  0.2671215873  0.170425748  0.180195399  0.24624036  0.24982805  0.1020584610  0.1307442862  0.0504217767  0.220248611  0.2241209478  0.1143232803
i_1_5_7       0.2511753374  0.2902341311  0.068351107  0.170876686  0.32897585  0.22129463  0.1488158217  0.1194082840  0.0024049304  0.172806348  0.2425252044  0.2316945025
i_1_6_7       0.2546960219  0.2724194568  0.176047866  0.282520013  0.39942289  0.31044737  0.1538225347  0.1470237676  0.0496750427  0.279792884  0.1353913445  0.1204400133
i_1_7_7       0.3391713111  0.2670049509  0.093600012  0.144612409  0.26549634  0.23107479  0.0812837690  0.1860562141  0.1579087158  0.182278582  0.1954720866  0.1667259045
i_1_8_7       0.3078036189  0.3420703449  0.146487922  0.111755724  0.28627180  0.15692946  0.0558181797  0.1063771056  0.1471140074  0.301550722  0.2738987608  0.1617393750
i_1_9_7       0.3013550955  0.3103806961  0.298308457  0.222396680  0.46136787  0.27852080  0.1949110921  0.0948954643  0.0140531795  0.296723397  0.3399347841  0.2184708463
i_1_10_7      0.3169466153  0.4351194862  0.271044947  0.155125073  0.34186981  0.23632539  0.0953013325  0.0753255372  0.0278230111  0.237316716  0.3452385530  0.2488128461
i_1_11_7      0.2282789534  0.1439379423  0.149651503  0.151397449  0.23654233  0.08817257 -0.0074319441  0.1739127302 -0.0155710716  0.198767491  0.1083326313  0.1406829653
i_1_12_7      0.2218215710  0.0386549368  0.125823924  0.068944179  0.17918951  0.19831899  0.0025880694  0.0525140783  0.0460904454  0.192005716  0.1008276859  0.0337280769
i_1_13_7      0.3257235464  0.3485570028  0.161674493  0.166641668  0.30906564  0.21209808  0.1158238543  0.1327878667  0.0496743048  0.195118495  0.4056220747  0.2535821930
fam_M_1      -0.0314899874  0.0209212551 -0.015342101  0.038125338 -0.10231756 -0.12922455  0.0197950139 -0.0233935226  0.0533669499 -0.083457930  0.0007488535 -0.0441712857
fam_M_2       0.0111202115  0.0465961873 -0.075170916  0.070843600 -0.11411854 -0.08392958 -0.0119840011 -0.0230231281  0.0795437530 -0.068804381 -0.0308731066  0.0130504576
fam_M_3       0.0061816721  0.0151114228 -0.069915560  0.046118976 -0.11566702 -0.09039143 -0.0387642904 -0.0306553458  0.0705641038 -0.061016665 -0.0534287589  0.0039631834
fam_M_4       0.0179575346  0.0449386235 -0.111342917  0.031636750 -0.11962061 -0.03330897  0.0048876191 -0.0153269897  0.0739054480 -0.082794457  0.0237789266  0.0007449408
fam_M_5       0.0004562106  0.0085221885 -0.189841929 -0.037509693 -0.16056593 -0.03376870 -0.0428676699 -0.0458995961  0.0695086810 -0.089548478 -0.0483613848 -0.0389798301
fam_M_6      -0.0050725972 -0.0057715539 -0.168490472 -0.065187909 -0.14444271 -0.08263090 -0.0605648389  0.0050108498  0.0522624062 -0.084137692 -0.0704030146 -0.0443262099
fam_M_7      -0.0162908035  0.0074183197 -0.058896480  0.012699389 -0.09572470 -0.07724662 -0.0652375841 -0.0226670870  0.0998021777 -0.104249375 -0.0242951525  0.0031009351
fam_5_1      -0.0577739247  0.0095257927  0.013394479 -0.007298100 -0.04737454 -0.12813179  0.0218811156 -0.1121245798  0.0507206057 -0.099486390 -0.0349786724 -0.0607181970
fam_5_2       0.0375440428  0.0545974226 -0.020179028  0.084594809 -0.03365255 -0.03226585  0.0165971908 -0.0792528667  0.1056404820 -0.036874172 -0.0374700067  0.0243982563
fam_5_3       0.0704118245  0.0453925198 -0.061503091  0.095199646 -0.04224509 -0.01528386  0.0034823432 -0.0265783958  0.0883796493  0.033528983  0.0022240555  0.0598134778
fam_5_4       0.0550312786  0.0420439968 -0.112668804  0.027748751 -0.07604858  0.02191129 -0.0175242266  0.0253448787  0.1238234712 -0.032963456  0.0352982696  0.0301553203
fam_5_5       0.0716331457  0.0630921102 -0.134152266  0.007462545 -0.07180411 -0.01564405 -0.0163451896 -0.0312503249  0.0950620993 -0.054445619  0.0049628617  0.0558996964
fam_5_6       0.0744092110  0.0675305029 -0.116328724 -0.034931893 -0.05877615 -0.04247385 -0.0075085114  0.0341343440  0.0940839089 -0.025141654 -0.0312965151  0.0158963808
fam_5_7       0.0585041536  0.0542310350 -0.050201381  0.041473638 -0.02282213 -0.03793252 -0.1008651191 -0.0005522496  0.1185560268 -0.068854976 -0.0024114124  0.0350637178
fam_9_1       0.0001194648  0.0613523453 -0.076588029  0.003472571 -0.04706575 -0.11339783 -0.0298253405 -0.0068333769  0.1091338546 -0.049683658  0.0402947813 -0.0154203880
fam_9_2      -0.0014247007  0.0583432259 -0.104015819  0.051075792 -0.11108895 -0.06202041 -0.0330607251  0.0061543999  0.0630445832 -0.071347135 -0.0029123825  0.0598957878
fam_9_3      -0.0030094276 -0.0005770100 -0.097975088  0.034195634 -0.15325600 -0.08453009 -0.0525403765 -0.0149154500  0.0874123766 -0.071316447 -0.0486558690 -0.0179265524
fam_9_4       0.0422790934  0.0324027795 -0.087695083  0.033807737 -0.09771914 -0.04731007  0.0007545975 -0.0205088616  0.1089224682 -0.064817924  0.0221690583  0.0435174684
fam_9_5       0.0073688529 -0.0120274953 -0.177015808 -0.021104583 -0.13975259 -0.02942617 -0.0685462300 -0.0314283070  0.0319415245 -0.097736319 -0.0250873017 -0.0105975483
fam_9_6       0.0133384291 -0.0021113080 -0.167742071 -0.056781381 -0.12857601 -0.09083365 -0.0659877703 -0.0045218347  0.0612419650 -0.121645851 -0.0645436304 -0.0218069529
fam_9_7      -0.0050372195  0.0007588483 -0.070561180  0.002788962 -0.12206380 -0.05373796 -0.0621881044  0.0030013382  0.0960693729 -0.103098542 -0.0029420334  0.0049633488
fam_12_1      0.0383720884  0.1036394740  0.020031606  0.063736524  0.01124815 -0.01122484  0.0751954095  0.0675401439  0.1180558549 -0.022984686  0.0624322133 -0.0165898222
fam_12_2      0.0202818049  0.0662310195 -0.069189891  0.068816877 -0.05848032 -0.05571738  0.0166515294  0.0154313924  0.1133245896 -0.050785553 -0.0171081113 -0.0125552378
fam_12_3      0.0129459522  0.0497474443 -0.071232001  0.057398155 -0.06294798 -0.04749424 -0.0204361725  0.0050423642  0.0780932447 -0.064828280 -0.0165272532  0.0164042453
fam_12_4      0.0259836208  0.0278924457 -0.048167586  0.058585390 -0.07367592 -0.01518326 -0.0034825611  0.0057420336  0.0673829378 -0.101784832  0.0335217911  0.0024760214
fam_12_5      0.0430480823  0.0397572420 -0.063083964  0.011800735 -0.10758304  0.04596965  0.0304253911 -0.0221464243  0.0973618970 -0.012610183 -0.0078941176 -0.0290014691
fam_12_6      0.0156887136  0.0254590090 -0.073176396  0.038962227 -0.10501540 -0.03469002  0.0124320002  0.0235511178  0.0928779823 -0.052889898 -0.0200832777 -0.0248388809
fam_12_7      0.0054042398  0.0144042892 -0.045696596  0.041650186 -0.07202860 -0.04374579 -0.0027374609  0.0169051086  0.1236064808 -0.084328507 -0.0051689586  0.0081096127
fam_16_1     -0.0460212401 -0.0304038920 -0.021665589  0.032782380 -0.18251992 -0.11790999  0.0179033225 -0.0768978591 -0.0924995471 -0.065786897 -0.0178485854 -0.0241070460
fam_16_2      0.0232984249 -0.0063404046 -0.065033811  0.059530888 -0.12067376 -0.10293942 -0.0577333590 -0.0467676327  0.0118373988 -0.061596706 -0.0455143133  0.0210128352
fam_16_3     -0.0069651873 -0.0204986929 -0.070108119 -0.057433133 -0.14569204 -0.11738264 -0.0868433332 -0.0932498385  0.0318238830 -0.067425568 -0.0701743858  0.0182430885
fam_16_4     -0.0022509567  0.0896270251 -0.105812883 -0.035036807 -0.11219256 -0.02474786  0.0552556495 -0.0289438045 -0.0403548530 -0.008271954  0.0202610928  0.0040066129
fam_16_5     -0.0806629052 -0.0124941734 -0.280438139 -0.099313807 -0.18699949 -0.09588414 -0.0691202384 -0.0791722970  0.0221639098 -0.087005532 -0.0726593377 -0.0460861740
fam_16_6     -0.0222375376 -0.0216309006 -0.142207702 -0.114790756 -0.11328824 -0.04091211 -0.1224115295 -0.0078813724 -0.0345073862  0.004386860 -0.0517282047 -0.0281448470
fam_16_7     -0.0753126338 -0.0020581406 -0.054879686 -0.038710874 -0.06548961 -0.09398218 -0.0600803524 -0.0662844758  0.0304817134 -0.091608455 -0.0119690296  0.0289592879
fam_18_1     -0.0839861202 -0.1122214416  0.019863010  0.072009130 -0.18690188 -0.15974203 -0.0101531953  0.0410413486 -0.0176737799 -0.107382165 -0.0794351792 -0.0698054750
fam_18_2     -0.0551189210 -0.0015062876 -0.050239453  0.015631038 -0.19447760 -0.12230986  0.0044374301  0.0134420408  0.0052935652 -0.073315138 -0.0319473309 -0.0626310534
fam_18_3     -0.0805963007 -0.0410861023  0.049464555  0.037750487 -0.07942342 -0.14235309 -0.0073355828 -0.0088760821 -0.0360973495 -0.099570603 -0.1218097410 -0.0899527553
fam_18_4     -0.0949309822 -0.0123952623 -0.122936136  0.029211329 -0.16183588 -0.09674519 -0.0062464359 -0.0714120569 -0.0082775066 -0.146050417 -0.0349415410 -0.1274886386
fam_18_5     -0.0929550919 -0.0805669700 -0.178975511 -0.096739546 -0.19960322 -0.08938521 -0.0866698183 -0.0370087254  0.0186727619 -0.161348316 -0.1497944041 -0.1918667098
fam_18_6     -0.1716387296 -0.1573548107 -0.248620402 -0.173038399 -0.23999607 -0.16622912 -0.1202405596 -0.0491026555 -0.0613666409 -0.173249071 -0.1672572696 -0.1764860002
fam_18_7     -0.1101281579 -0.0697598504 -0.011342118 -0.025128675 -0.13708944 -0.13364128 -0.0566182531 -0.0988467827 -0.0061314351 -0.092228479 -0.1204378718 -0.0986525087
                   i_1_3_5      i_1_4_5      i_1_5_5      i_1_6_5      i_1_7_5       i_1_8_5      i_1_9_5     i_1_10_5     i_1_11_5     i_1_12_5     i_1_13_5       i_1_1_6
matrix_sum_1  0.2750610937  0.401179449  0.318542183  0.406513870  0.247852950  0.4384103061  0.492804801  0.380446889  0.225340933  0.123145017  0.278477678  0.3907103606
matrix_sum_2  0.3522114577  0.454463639  0.338199809  0.456115000  0.240972708  0.4051439025  0.495372175  0.395152829  0.225023628  0.197382490  0.272122927  0.4363441613
matrix_sum_3  0.3882489771  0.497412185  0.369931733  0.521006034  0.361078926  0.4713185756  0.535534210  0.467639777  0.351101887  0.268143688  0.395501046  0.4820002162
matrix_sum_4  0.3989150758  0.411274181  0.432583646  0.475479075  0.284778071  0.5047929159  0.489787211  0.485204570  0.327989119  0.220612012  0.315223083  0.4155765425
matrix_sum_5  0.4462174150  0.591435629  0.560144178  0.647093177  0.478685995  0.6004367963  0.683658633  0.612139003  0.551636029  0.486519070  0.539419190  0.4627519916
matrix_sum_6  0.3456755461  0.500863606  0.371613680  0.509062875  0.291657775  0.4701447566  0.600168376  0.472513009  0.331650493  0.233597722  0.404757927  0.5472763381
matrix_sum_7  0.3661847391  0.515119437  0.428622134  0.601766784  0.284973974  0.4065062200  0.586283689  0.486520896  0.362154590  0.269035115  0.374972375  0.5397013631
i_1_1_1       0.1959727420  0.257526337  0.074310942  0.271558718  0.086264414  0.1843024452  0.283984027  0.088640526  0.058321184  0.014255200  0.141176482  0.1991741190
i_1_2_1       0.0294386109  0.028983215  0.158025117  0.006682631  0.078693180  0.1465750719  0.078973672  0.054251971  0.052804243  0.093656437  0.094142828  0.0900448560
i_1_3_1       0.1370493099  0.234079814  0.214695462  0.231960975  0.102328517  0.0657919083  0.211298496  0.139182489  0.100732890 -0.065871078  0.086703993  0.2139808615
i_1_4_1       0.1811648563  0.102058461  0.117450425  0.130712673 -0.014582161  0.2572474686  0.308200649  0.159203085  0.125697527  0.106252845  0.189295989  0.1882775147
i_1_5_1       0.2522845434  0.204043265  0.113214457  0.236806737  0.137960838  0.2189578649  0.271077713  0.278095553  0.117817045  0.033597108  0.181525914  0.1941210056
i_1_6_1       0.1784051318  0.299187558  0.263113449  0.365072759  0.203546130  0.2714255950  0.375336033  0.282579205  0.094953770  0.057895347  0.239694062  0.3244665226
i_1_7_1       0.1477200124  0.238849269  0.124351036  0.215339230  0.136168426  0.2611756069  0.225902688  0.210569463  0.167052738  0.020774172  0.141643069  0.1633027148
i_1_8_1       0.1902404233  0.242809622  0.209626493  0.280371523  0.132415660  0.2669455270  0.372677620  0.241031448  0.214548228  0.081602295  0.096907578  0.2919302782
i_1_9_1       0.1914279388  0.162666486  0.142249804  0.172310347  0.163531162  0.3302595030  0.279426812  0.131795690  0.109986726  0.192943284  0.232443663  0.1906958739
i_1_10_1      0.1320676359  0.316412722  0.215672493  0.306961467  0.170527265  0.3096792988  0.318422350  0.307728727  0.138579903  0.097988300  0.126415892  0.2668802563
i_1_11_1      0.0533678842  0.220065138  0.196405191  0.174633539  0.208009065  0.1799532250  0.140879037  0.271312735  0.127635132 -0.087592460  0.039747209  0.1764736414
i_1_12_1      0.0880450906  0.218068227  0.209996901  0.149332606  0.081388013  0.2533739718  0.258429734  0.164121988  0.133630621  0.156055441  0.189623837  0.1601281538
i_1_13_1      0.0596641831  0.161240073  0.120360069  0.182880290  0.175500806  0.1599969204  0.170343306  0.191360489  0.049716712  0.115444430  0.106119552  0.1723419859
i_1_1_2       0.2453721963  0.234942026  0.032196088  0.239553094 -0.002428613  0.0905952963  0.227692929  0.198924195  0.055825398  0.021904081  0.056531066  0.0501712358
i_1_2_2       0.2381708000  0.344562823  0.231911791  0.124613291  0.174364474  0.0675667807  0.158343874  0.113912441  0.145862058  0.017051169  0.127576172  0.1595862634
i_1_3_2       0.3646698464  0.205153121  0.161847884  0.319139711  0.187370930  0.2236265153  0.410864136  0.241378220  0.223677121  0.115330938  0.134783060  0.3110712196
i_1_4_2       0.1952306207  0.262335156  0.102180371  0.067492847  0.153549688  0.3049815212  0.150307911  0.166295961  0.133438374  0.173950809  0.160413306  0.2492524321
i_1_5_2       0.2209138817  0.223766410  0.171241294  0.312759127  0.125510101  0.1945517530  0.255170256  0.214851327  0.065253614  0.096376697  0.090857503  0.1023159967
i_1_6_2       0.1959727420  0.207140750  0.141190789  0.173797580  0.154768507  0.2790865599  0.256794067  0.185339282  0.058321184  0.035638000  0.075456396  0.2620712092
i_1_7_2       0.1252540715  0.116489756  0.113467092  0.083765420  0.106074002  0.1611127419  0.269227083  0.210753698  0.169355747  0.115686431  0.128444386  0.1975613731
i_1_8_2       0.1298761243  0.204111283  0.240336438  0.301070336  0.183286670  0.3837014339  0.244348345  0.260755774  0.134377380  0.233539700  0.156043764  0.2894861798
i_1_9_2       0.2277501051  0.260425038  0.267600115  0.350192908  0.046936331  0.1721288209  0.332617954  0.311169665  0.073323558  0.144657488  0.287659956  0.2447607691
i_1_10_2      0.1371948664  0.312241710  0.211851632  0.291162763  0.136154771  0.2002565870  0.289599768  0.122057959  0.104113898  0.135723302  0.158273156  0.3062256012
i_1_11_2      0.0853085476  0.133691578  0.193027677  0.159955102  0.044386846  0.1154155305  0.167400535  0.138026557  0.119293625 -0.004504149  0.087513659  0.1551511859
i_1_12_2      0.0383809935  0.161159623  0.058617811  0.134090154  0.101888444  0.0555630888  0.060970308  0.086679229 -0.001991550  0.019714837  0.075305623  0.1234989449
i_1_13_2      0.1303591289  0.201468366  0.140630920  0.287124375  0.107507304  0.2589406098  0.307369890  0.223790630  0.147419764  0.111181352  0.131068098  0.2370849583
i_1_1_3       0.1671906930  0.170425748  0.190217356  0.149906015  0.199237504  0.1273899555  0.136958463  0.142172390  0.172657378  0.139820475  0.149651503  0.1630070016
i_1_2_3       0.1744952344  0.380368243  0.192881883  0.258493327  0.186737221  0.1984850560  0.285326318  0.217958156  0.121566135  0.193847794  0.180960238  0.2783364406
i_1_3_3       0.3014929304  0.217946660  0.122981736  0.299923267  0.071360379  0.2718254339  0.388068525  0.290214746  0.276722017  0.102679359  0.118553190  0.2786580178
i_1_4_3       0.0457692418  0.317853375  0.068412217  0.319140875  0.186737221  0.2278854099  0.319061694  0.157969673  0.121566135  0.140787267  0.289681342  0.1222599318
i_1_5_3       0.3088498889  0.324525474  0.219001027  0.486798891  0.311143154  0.3450033794  0.298744632  0.372907619  0.216622815  0.144956540  0.182893195  0.2425553876
i_1_6_3       0.1751340115  0.261832798  0.306389729  0.201266788  0.215856203  0.2066820278  0.295371276  0.187508805  0.113277685  0.033444893  0.128444386  0.2882783301
i_1_7_3       0.3223160783  0.283429068  0.190217356  0.369161832  0.233379498  0.2336794734  0.421535744  0.250608958  0.216257726  0.107849330  0.247914893  0.3040707530
i_1_8_3       0.1703581487  0.213322929  0.220422777  0.301150667  0.201887184  0.1667259045  0.357488538  0.241021638  0.210565003  0.104196482  0.214360333  0.2541730847
i_1_9_3       0.2794156218  0.199502317  0.295853113  0.238357808  0.073535179  0.2669455270  0.255826359  0.303367168  0.164420137  0.136738981  0.153395156  0.2648996969
i_1_10_3      0.1811648563  0.192553648  0.147480363  0.240452791  0.272504134  0.2998067925  0.161696819  0.246041131  0.230445466  0.202264452  0.149950402  0.2730023963
i_1_11_3      0.2519742344  0.290754457  0.314527387  0.255263155  0.163357537  0.3595127275  0.373448793  0.266233766  0.357173777  0.154502404  0.371495859  0.3315573078
i_1_12_3      0.1585073649  0.267323535  0.143048563  0.225393736  0.115442083  0.2540740852  0.182776954  0.201455741  0.140942862  0.163934801  0.256795153  0.2358640883
i_1_13_3      0.1235626764  0.259711769  0.052251308  0.207710834  0.207119149  0.1864848907  0.215536056  0.241845622  0.065013004  0.166242772  0.211225050  0.1977573030
i_1_1_4       0.1314592474  0.131874156  0.208411612  0.028257974  0.153888699  0.0972046919  0.121872832  0.109123340  0.203679268  0.053848499  0.113805333  0.0709785822
i_1_2_4       0.1918878743  0.192493507  0.217240046  0.104813799  0.135542037  0.1727026292  0.213253768  0.159284693  0.069775824  0.078601347  0.166118883  0.1036057146
i_1_3_4       0.2534119315  0.262335156  0.214695462  0.286783684  0.076717932  0.3315581448  0.333279668  0.301863321  0.166143858  0.173950809  0.160413306  0.3197955732
i_1_4_4       0.3051057331  0.321162460  0.373758216  0.509157316  0.175306020  0.3024753932  0.440991787  0.423538740  0.251991270  0.141850911  0.187303473  0.2901938470
i_1_5_4       0.2398879904  0.366505394  0.329502240  0.424119798  0.115504223  0.3320587952  0.403902856  0.360806868  0.105833574  0.161396647  0.295173605  0.3122234728
i_1_6_4       0.3223160783  0.245761295  0.190217356  0.296076560  0.130953515  0.2691093127  0.258920155  0.359045526  0.216257726  0.107849330  0.149651503  0.2100282521
i_1_7_4       0.2381708000  0.125406257  0.159186839  0.230918469  0.149534090  0.2221687365  0.099211307  0.219062387  0.177571201  0.110057548  0.056112341  0.1595862634
i_1_8_4       0.2521926398  0.342931604  0.294335921  0.438998379  0.182292754  0.3734872871  0.411860196  0.364949229  0.211901594  0.145534433  0.180489644  0.3379631847
i_1_9_4       0.1923093252  0.199795732  0.169569252  0.166323046  0.146326734  0.2233770808  0.222834417  0.201643624  0.140147713  0.130794536  0.196938079  0.2248419635
i_1_10_4      0.1811648563  0.102058461  0.207540239  0.152660697  0.231491806  0.2359678067  0.137279515  0.072365038  0.178071497  0.048645881  0.031913642  0.1600358875
i_1_11_4      0.1522426489  0.067571492  0.176898947  0.142273899  0.099843940  0.3420805185  0.197673920  0.203413175  0.093596597  0.139885890  0.137290957  0.1454520642
i_1_12_4      0.0097032517  0.114038037  0.111963469  0.030629443  0.092685764  0.1201165615  0.095106064  0.149222004  0.029454261  0.020398244  0.187262625  0.1500025952
i_1_13_4      0.2531472013  0.314015758  0.243808843  0.341527998  0.210020608  0.2946733471  0.332724971  0.325419631  0.382043991  0.150948902  0.219151578  0.2555612330
i_1_1_5       0.3239709252  0.397509647  0.343519200  0.363831081  0.305005201  0.2458389350  0.446349577  0.268059277  0.180627264  0.178235012  0.233976147  0.2645423386
i_1_2_5       0.2942575525  0.323262488  0.357594421  0.304097334  0.131211386  0.2794060559  0.370047517  0.265842105  0.127909969  0.188637859  0.221432116  0.1874054149
i_1_3_5       1.0000000000  0.185221955  0.259348455  0.267342724  0.126937294  0.1986504055  0.333988425  0.211333229  0.317669044  0.126535035  0.136509839  0.2960684541
i_1_4_5       0.1852219551  1.000000000  0.258017015  0.367257411  0.196969550  0.2768315532  0.316229082  0.352108384  0.271978864  0.170665757  0.241905349  0.3368643216
i_1_5_5       0.2593484551  0.258017015  1.000000000  0.327295918  0.165237225  0.2651485252  0.390048528  0.285035766  0.335227330  0.162022588  0.223095635  0.3489876702
i_1_6_5       0.2673427237  0.367257411  0.327295918  1.000000000  0.199285115  0.3040973336  0.437146122  0.402862810  0.324829710  0.256345822  0.235605024  0.3367656586
i_1_7_5       0.1269372939  0.196969550  0.165237225  0.199285115  1.000000000  0.2153811983  0.194341390  0.183189428  0.241342081  0.228112407  0.222720922  0.2587884576
i_1_8_5       0.1986504055  0.276831553  0.265148525  0.304097334  0.215381198  1.0000000000  0.395103398  0.354951191  0.289141022  0.247751394  0.281993980  0.2743460713
i_1_9_5       0.3339884247  0.316229082  0.390048528  0.437146122  0.194341390  0.3951033977  1.000000000  0.345939201  0.404542616  0.230922466  0.305351182  0.4744136515
i_1_10_5      0.2113332288  0.352108384  0.285035766  0.402862810  0.183189428  0.3549511910  0.345939201  1.000000000  0.339941709  0.213086959  0.258124894  0.2365249584
i_1_11_5      0.3176690436  0.271978864  0.335227330  0.324829710  0.241342081  0.2891410221  0.404542616  0.339941709  1.000000000  0.163920453  0.246439556  0.1854495468
i_1_12_5      0.1265350353  0.170665757  0.162022588  0.256345822  0.228112407  0.2477513944  0.230922466  0.213086959  0.163920453  1.000000000  0.207911966  0.1516766275
i_1_13_5      0.1365098392  0.241905349  0.223095635  0.235605024  0.222720922  0.2819939795  0.305351182  0.258124894  0.246439556  0.207911966  1.000000000  0.1678956948
i_1_1_6       0.2960684541  0.336864322  0.348987670  0.336765659  0.258788458  0.2743460713  0.474413651  0.236524958  0.185449547  0.151676627  0.167895695  1.0000000000
i_1_2_6       0.2199158527  0.201630105  0.207347698  0.221794664  0.137014652  0.3349245833  0.387348549  0.260152951  0.182171737  0.105491245  0.201864078  0.3999623287
i_1_3_6       0.2153973294  0.243554791  0.203821531  0.129053961  0.034705810  0.2120053662  0.118011279  0.176136364  0.127478141  0.007035890  0.053890437  0.1700023138
i_1_4_6       0.0807957163  0.227579637  0.154946340  0.168441309  0.099582351  0.2684958876  0.256208196  0.178847790  0.152149392  0.075766121  0.210689507  0.2081702015
i_1_5_6       0.1858261556  0.246240362  0.251554537  0.313927616  0.153079172  0.3431717605  0.307503727  0.272165527  0.249208213  0.090822240  0.068384275  0.3379631847
i_1_6_6       0.3998787709  0.321096842  0.140218635  0.332619196  0.199237504  0.3045391520  0.421535744  0.431336572  0.347058770  0.171791620  0.149651503  0.3040707530
i_1_7_6       0.2035601540  0.401225297  0.185064918  0.511601824  0.148928501  0.3450033794  0.409118264  0.421974411  0.187029534  0.296857106  0.338515444  0.2744705701
i_1_8_6       0.2480034681  0.425493648  0.200127285  0.417987703  0.246002776  0.2998624065  0.423964572  0.335491552  0.212332596  0.316115485  0.269078178  0.3414797533
i_1_9_6       0.1165881745  0.216744329  0.195404188  0.133780290  0.104847212  0.0944676773  0.224217924  0.120342964  0.125685495  0.022366879  0.226203963  0.1823144550
i_1_10_6      0.1433327046  0.280354294  0.177144677  0.358138187  0.125750912  0.2605370022  0.367343904  0.317854246  0.235047014  0.090455626  0.314750370  0.2337131762
i_1_11_6      0.1433327046  0.237149009  0.119795681  0.316223445  0.145331503  0.1995794714  0.320713507  0.214206122  0.085017005  0.145462425  0.277180698  0.2337131762
i_1_12_6      0.2307368207  0.244099727  0.272150958  0.269127236  0.197918527  0.2857145900  0.363143728  0.231038279  0.209279452  0.116444424  0.178024382  0.1928087119
i_1_13_6      0.1760901813  0.316412722  0.300806372  0.244739548  0.286795855  0.2895702534  0.364570517  0.328243976  0.212819137  0.116134282  0.386683904  0.3202563076
i_1_1_7       0.1440976044  0.282719131  0.308390409  0.247118433  0.200437903  0.1132143592  0.256794067  0.161164593  0.145802961  0.121169201  0.228803264  0.3249682994
i_1_2_7       0.1015506420  0.277233968  0.212283631  0.139090044  0.089242650  0.0806807465  0.203213079  0.131832011  0.196330606  0.113916053  0.149942568  0.1846907840
i_1_3_7       0.3286654502  0.412883998  0.312501489  0.503592300  0.232754705  0.3100867352  0.501349103  0.361511244  0.243303193  0.150317554  0.201864078  0.3340344723
i_1_4_7       0.1343988577  0.259543659  0.159731753  0.199645002  0.174597946  0.1839696830  0.262952000  0.257370702  0.129132822  0.024021694  0.220442926  0.2136212771
i_1_5_7       0.2478478796  0.282719131  0.308390409  0.344879572  0.200437903  0.2316945025  0.419933828  0.209513971  0.145802961  0.035638000  0.184989873  0.3249682994
i_1_6_7       0.2453721963  0.234942026  0.242780966  0.301117282  0.141370819  0.3293530319  0.261938189  0.290266937  0.276188809  0.210422815  0.139304319  0.2878244578
i_1_7_7       0.2162630391  0.280203086  0.220422777  0.366033112  0.201887184  0.3135080730  0.333427837  0.283806544  0.184760468  0.274493397  0.291902254  0.3654897641
i_1_8_7       0.2334037255  0.389131123  0.297553688  0.353526023  0.164713497  0.1872592624  0.326925558  0.288124978  0.265058644  0.120362879  0.235089455  0.3906236999
i_1_9_7       0.3873349465  0.305059637  0.131356097  0.387191367  0.150484195  0.2530877057  0.404271971  0.341389167  0.289679225  0.183260171  0.069695146  0.2450255567
i_1_10_7      0.2035601540  0.401225297  0.252937137  0.387587161  0.125754979  0.2488128461  0.298744632  0.348374223  0.127842973  0.144956540  0.271820194  0.2744705701
i_1_11_7      0.2248975048  0.070205969  0.194607259  0.298069043  0.086546445  0.2214321163  0.282187319  0.278719966  0.221596859  0.098612451  0.122843397  0.2214794271
i_1_12_7      0.0755813953  0.177598491  0.137919410  0.292816979  0.131543889  0.1731551663  0.243482437  0.170692223  0.162756362  0.150260354  0.155660500  0.3225031375
i_1_13_7      0.1420973820  0.357352586  0.271579508  0.420863304  0.125690175  0.2338464637  0.379139720  0.336915483  0.243841525  0.272360639  0.320065669  0.3108185392
fam_M_1      -0.1121781102 -0.084893164 -0.015421367  0.025900024 -0.106649542 -0.0425788263 -0.054752961  0.003140946  0.044994666  0.022091511  0.012124465 -0.0624174232
fam_M_2      -0.0573213865 -0.052678673  0.021946183  0.020365107 -0.023314689  0.0146049059 -0.066050490  0.039540483  0.088300441  0.101237654  0.049103049 -0.0980617326
fam_M_3      -0.0407395628 -0.041715391 -0.009772025  0.023749159 -0.030870086  0.0220607459 -0.084079273  0.032114663  0.077908212  0.060651830  0.035077599 -0.0937447598
fam_M_4      -0.0498126038 -0.004885277 -0.013697647  0.032308242 -0.053079203  0.0156806348 -0.059140675  0.019865049  0.035616411  0.103168973  0.042562335 -0.0685698993
fam_M_5      -0.0850531339 -0.024851545 -0.026099576  0.034507990 -0.021597147  0.0075776276 -0.076191196 -0.006879009  0.049944665  0.035812013  0.041913821 -0.0609371705
fam_M_6      -0.1202183803 -0.057544167 -0.052529933  0.003188080 -0.020153363 -0.0492586516 -0.102855983 -0.042604920 -0.028407211 -0.001424298  0.013193552 -0.0811724478
fam_M_7      -0.0614961837 -0.010278279 -0.034493579 -0.004139016 -0.022323751  0.0260843361 -0.093768025  0.037404610  0.004040518  0.012345083  0.018549736 -0.0813407212
fam_5_1      -0.1424603445 -0.047628916 -0.091909157  0.032560699 -0.110284950 -0.0970200420 -0.073928985 -0.009464537 -0.048545146  0.066535188  0.094814972 -0.1547066646
fam_5_2      -0.0615630489  0.001347500  0.019227651  0.038890696 -0.007175557  0.0184571224 -0.013997865  0.046064701  0.040650407  0.136387777  0.132625742 -0.0725407689
fam_5_3      -0.0472382191 -0.026243229  0.034291157  0.075045525 -0.017694420  0.0536287202  0.024822636  0.031969095  0.087070187  0.073817971  0.076033163 -0.0530796621
fam_5_4      -0.0757061492  0.061914207 -0.033770949  0.074332009 -0.046521379  0.0301553203 -0.007777438  0.055037334  0.027576760  0.118332707  0.172128910 -0.0385524284
fam_5_5      -0.0303981493  0.009237616 -0.036978959  0.062419862  0.029305349  0.0187798783 -0.030887856  0.041235829  0.034412308  0.065950191  0.114669047 -0.0306532374
fam_5_6      -0.0727963723  0.014399898 -0.024149845  0.078381301 -0.021727346  0.0463103746 -0.071937391 -0.011170209 -0.009581515  0.050937829  0.073630030 -0.0113020305
fam_5_7      -0.0557381910  0.026009642 -0.047724597  0.018524937  0.004507002  0.0475172876 -0.028452626  0.047432494 -0.034635629  0.057238069  0.066878764 -0.0269956431
fam_9_1      -0.1056553658 -0.030911617  0.074088121  0.010684086 -0.090406994  0.0004708515  0.015938191  0.028821765  0.083438649  0.074248929  0.071606295  0.0398372342
fam_9_2      -0.0563420567 -0.021889697  0.042592756 -0.010376609 -0.035623214 -0.0278421826 -0.054498601  0.093090690  0.070253330  0.149056194  0.043692711 -0.1024696488
fam_9_3      -0.0604898753 -0.027370282  0.033857497 -0.025162536 -0.013767995 -0.0179265524 -0.116149695  0.041252637  0.047770347  0.072612013  0.029781347 -0.0858640487
fam_9_4      -0.0288177403 -0.012430970  0.025460852  0.005111378 -0.064619694  0.0319024857 -0.078277369  0.049768343  0.006003280  0.137093013  0.027131126 -0.0524110035
fam_9_5      -0.0426600592 -0.033176470  0.013260115  0.001128832  0.001826388 -0.0045913811 -0.082364242  0.015522979  0.046712732  0.097629376  0.046913552 -0.0536725864
fam_9_6      -0.1543657875 -0.048494497  0.032467002 -0.024636578  0.028233133 -0.0457999328 -0.067786692  0.015094544 -0.014172491  0.062715043  0.031891670 -0.0737688024
fam_9_7      -0.0569156735  0.010553720  0.021346427 -0.033640720  0.044868487  0.0345070914 -0.074037398  0.051841706  0.015706161  0.068461994  0.078005463 -0.0407778048
fam_12_1     -0.0591228025  0.007793412  0.064245838  0.083166851 -0.022678943  0.0123459142 -0.020364048  0.041328335  0.072641613  0.056399766  0.010343621 -0.0153610012
fam_12_2     -0.0870113115 -0.044467980  0.055460480  0.031186263  0.006586365  0.0375914220 -0.047140737  0.035243296  0.074876048  0.095932747  0.036195131 -0.0695108095
fam_12_3     -0.0344994535 -0.002717645  0.036738380  0.009394022 -0.005930976  0.0499076207 -0.042515531  0.057346686  0.081359784  0.115018797  0.062795843 -0.0405121133
fam_12_4     -0.0514107779 -0.021195050  0.006231871  0.008793460  0.001943253  0.0082193699 -0.061830661  0.037890556  0.004806123  0.139863189  0.022394954 -0.0630116118
fam_12_5     -0.0245629017  0.016129812  0.099787484  0.060805867  0.003572740  0.0368555255  0.011391097  0.015303776  0.113732221  0.056918792  0.058899637 -0.0009711457
fam_12_6     -0.0804977619 -0.022897428  0.004871375  0.005263124  0.033119915 -0.0698640426 -0.072932390 -0.024115702  0.007480142  0.014829864 -0.003607519 -0.0492985586
fam_12_7     -0.0438489884  0.025034552  0.021130619  0.008288742  0.021161255  0.0245975301 -0.088737246  0.068031494  0.027594688  0.050850899  0.053496873 -0.0359840467
fam_16_1     -0.0657234297 -0.137009717 -0.015302655 -0.040947382 -0.078414660 -0.0375496367 -0.036299398  0.021942610  0.065508693 -0.029840569 -0.032974339 -0.0481694549
fam_16_2      0.0314104523 -0.073417297  0.025211914  0.025682764 -0.038892422  0.0210128352 -0.063836089 -0.018415297  0.116534684  0.008520164  0.030722358 -0.0257990125
fam_16_3     -0.0007665568 -0.017050098 -0.041310137  0.015782390 -0.023721146 -0.0132708840 -0.072240931 -0.026256287  0.099280485 -0.027774006  0.042309465 -0.0745865759
fam_16_4      0.0278017039  0.022781743  0.007976386  0.032801358 -0.040195517  0.0281536105 -0.008455895 -0.061860638  0.111730504  0.010071704  0.005093090 -0.0242133307
fam_16_5     -0.0962109159  0.021070969 -0.062115584  0.025341957 -0.080319121 -0.0308146141 -0.093301946 -0.043104793  0.060890450 -0.053836742  0.020832446 -0.0837739169
fam_16_6      0.0165407923 -0.011647732 -0.104226725 -0.016170424 -0.045142333 -0.0366449685 -0.040747735 -0.075155810 -0.008368274 -0.098691602  0.045752541 -0.0150414209
fam_16_7     -0.0643880030 -0.046663833 -0.055234919 -0.025435197 -0.115332918  0.0119909551 -0.084760615  0.001731109  0.009605451 -0.106570603 -0.049466406 -0.1396226425
fam_18_1     -0.0582433558 -0.172165571 -0.144876540  0.004912441 -0.134715494 -0.0614332832 -0.136072925 -0.103065144 -0.014836192 -0.137700473 -0.154524628 -0.0948162715
fam_18_2     -0.0539201944 -0.110069057 -0.093000132 -0.009008738 -0.030556194  0.0118804444 -0.122594729 -0.017737214  0.071980312 -0.016361153 -0.084996424 -0.1598706606
fam_18_3     -0.0082394887 -0.131247542 -0.173150553  0.026008905 -0.089947263  0.0041400850 -0.180520220  0.005759611 -0.016674002 -0.038717778 -0.117607380 -0.1648373035
fam_18_4     -0.0735484483 -0.098366274 -0.092389156  0.010349820 -0.086816067 -0.0578649889 -0.090440004 -0.043294506  0.012729544 -0.060194176 -0.111486402 -0.1205627222
fam_18_5     -0.2265335685 -0.162624176 -0.213719576 -0.030170849 -0.081804377 -0.0021917990 -0.176483554 -0.101268322 -0.103636713 -0.075195708 -0.129916489 -0.1225085731
fam_18_6     -0.2234448491 -0.231039544 -0.213139423 -0.056900768 -0.135334588 -0.1280363296 -0.210069216 -0.130490857 -0.132600873 -0.103878645 -0.137001173 -0.2391986702
fam_18_7     -0.0344577802 -0.117483769 -0.148887666  0.017571272 -0.126785170 -0.0361556121 -0.144592514 -0.064467772 -0.008203666 -0.103643115 -0.172348544 -0.1594362380
                   i_1_2_6      i_1_3_6      i_1_4_6      i_1_5_6       i_1_6_6      i_1_7_6      i_1_8_6      i_1_9_6     i_1_10_6     i_1_11_6      i_1_12_6     i_1_13_6
matrix_sum_1  0.3283952951  0.282204361  0.286793792  0.373571263  0.3579789561  0.404061412  0.473986924  0.191496091  0.380814837  0.389677103  2.590042e-01  0.436191978
matrix_sum_2  0.4192835477  0.268795820  0.313526837  0.401425348  0.4661426800  0.466896295  0.495740591  0.284926544  0.366241015  0.436089905  3.227054e-01  0.427893315
matrix_sum_3  0.3998907397  0.214532557  0.318291424  0.413016573  0.4526212171  0.498442272  0.502613754  0.275755672  0.381369678  0.418944915  3.467632e-01  0.435421880
matrix_sum_4  0.4252772316  0.273535998  0.285045642  0.430471743  0.4878013364  0.497824207  0.488036121  0.283301464  0.303917029  0.409065155  2.974242e-01  0.469660774
matrix_sum_5  0.3742837014  0.214381053  0.302428709  0.401433075  0.4730632321  0.559356931  0.542167925  0.256752444  0.415094112  0.369807458  3.935445e-01  0.497184561
matrix_sum_6  0.6235555563  0.420365314  0.517402184  0.512554473  0.6287294082  0.618522912  0.666710676  0.489000071  0.571503457  0.622572274  5.293379e-01  0.607082841
matrix_sum_7  0.4297447873  0.234593211  0.335281967  0.430267571  0.5106966864  0.540653046  0.549100070  0.413082954  0.426541165  0.423378998  3.714960e-01  0.475678698
i_1_1_1       0.0868497064  0.201455741  0.125156544  0.131590339  0.1452461029  0.295752825  0.278717367  0.143130373  0.267047797  0.311147433  1.081928e-01  0.152752523
i_1_2_1       0.1048454476  0.105697805  0.111573913  0.073318425  0.0057521665  0.083200336  0.209599946  0.087020841  0.183145500  0.080766028  9.616412e-02  0.111452782
i_1_3_1       0.1742587377  0.188890521  0.143740039  0.205145996  0.1671191768  0.149462757  0.176060501  0.089896766  0.173661609  0.124201024  1.209985e-01  0.225165796
i_1_4_1       0.2011690253  0.101311054  0.206804765  0.224526064  0.1411765445  0.165605594  0.149283438  0.079546108  0.248616588  0.149609982  1.360240e-01  0.137175815
i_1_5_1       0.1910777461  0.078002411  0.193839344  0.238140364  0.2258165474  0.235763410  0.370338461  0.083651609  0.224780973  0.187661179  1.144863e-01  0.183679590
i_1_6_1       0.2680146485  0.232118632  0.200634705  0.249559645  0.2753047898  0.393433686  0.301959211  0.247479935  0.319108497  0.319108497  1.913599e-01  0.324050676
i_1_7_1       0.1435724588  0.165013570  0.141720087  0.162010252  0.2047983028  0.199327507  0.201837541  0.080611088  0.173593724  0.192061142  1.040777e-01  0.193730221
i_1_8_1       0.1986174504  0.121554653  0.233221007  0.139118198  0.3273787291  0.226092731  0.221509766  0.041224341  0.137719386  0.194576013  2.439090e-01  0.251333268
i_1_9_1       0.2442076776  0.098174341  0.110286658  0.264634552  0.2021935477  0.153012211  0.277266775  0.080946441  0.222431810  0.240831500  1.821128e-01  0.287708663
i_1_10_1      0.2378822802  0.174379612  0.199676657  0.256842997  0.2414435946  0.261317885  0.292701620  0.111380225  0.168408267  0.299392475  1.062432e-01  0.240740741
i_1_11_1      0.1492322239  0.150917709  0.101133571  0.149529996  0.1301681372  0.137650687  0.195223668  0.080014582  0.127857067  0.109297170  1.001755e-01  0.238783466
i_1_12_1      0.0594705701  0.158993176  0.118956306  0.217758193  0.1827140716  0.203739368  0.296502940  0.094879451  0.187120297  0.224544357  1.495275e-01  0.333333333
i_1_13_1      0.1473430794  0.154560395  0.038612144  0.192301766  0.1191349192  0.218220339  0.223958973  0.088468005  0.159622572  0.181999568  8.752485e-02  0.248030535
i_1_1_2       0.1535925050  0.033999799  0.040353892  0.150819430  0.2244717896  0.230947087  0.258640854  0.203807253  0.150582402  0.261667781  1.872696e-01  0.214376341
i_1_2_2       0.0931374957  0.168678038  0.092544506  0.150245499  0.1932444673  0.155125073  0.193752448  0.224943200  0.141197347  0.093243531  1.445397e-01  0.237289499
i_1_3_2       0.3658724943  0.159602888  0.235449350  0.200768313  0.3843670112  0.266891782  0.259436062  0.109924627  0.237308483  0.206444663  2.029308e-01  0.219921412
i_1_4_2       0.1440288102  0.087215002  0.227962718  0.168249234  0.2533618712  0.178730921  0.276538910  0.171676169  0.148931316  0.173661609  6.899342e-02  0.249640339
i_1_5_2       0.1200584749  0.154903970  0.158505951  0.162894990  0.1509175864  0.315998410  0.206989963  0.133335276  0.155140261  0.207631326  1.983214e-01  0.135065391
i_1_6_2       0.2485698492  0.110800658  0.175219161  0.230283093  0.2221410985  0.191369475  0.189129642  0.118825215  0.156798706  0.178848525  1.545612e-01  0.240039679
i_1_7_2       0.1567671755  0.110025828  0.133821227  0.198650800  0.2688038736  0.101706854  0.179558304  0.217707737  0.081508943  0.187517684  8.530587e-02  0.159466920
i_1_8_2       0.2329877904  0.119114876  0.130615645  0.197300508  0.1405515774  0.211918952  0.266539407  0.064602832  0.254439131  0.198404412  1.196679e-01  0.251397059
i_1_9_2       0.2011690253  0.236995501  0.116889650  0.224526064  0.2447571613  0.353083625  0.249848628  0.145026135  0.288219231  0.248616588  2.193040e-01  0.313544721
i_1_10_2      0.3039286373  0.160201071  0.145340485  0.228980499  0.2486601980  0.241869739  0.278128029  0.085609504  0.217357576  0.197477310  1.429766e-01  0.125917911
i_1_11_2      0.1995111126  0.136351477  0.184821426  0.203513275  0.2064462367  0.171272437  0.229515311  0.068083351  0.207379619  0.225713770  1.223469e-01  0.195961115
i_1_12_2      0.1153570933  0.096998185  0.104281732  0.124695805  0.1098462907  0.190699635  0.278135781  0.286616898  0.053961879  0.279848815  9.262801e-02  0.145308096
i_1_13_2      0.2711279324  0.089784265  0.210629823  0.234149682  0.3050516657  0.306091618  0.217431202 -0.007455037  0.177637552  0.232640005  2.824775e-01  0.185074386
i_1_1_3       0.0517632822  0.009638806  0.091320230  0.035415235  0.2526826776  0.153990987  0.211938377  0.036986652  0.093044313  0.093044313  1.446666e-01  0.110933543
i_1_2_3       0.1782077237  0.102980230  0.187584732  0.184492808  0.2171013437  0.285356932  0.272821572  0.132552892  0.192720872  0.220078724  1.181294e-01  0.254504343
i_1_3_3       0.2655347969  0.169291935  0.213210757  0.304662019  0.3421393245  0.355048338  0.276128244  0.086608014  0.222689076  0.159663866  2.173576e-01  0.205832327
i_1_4_3       0.0444404582  0.102980230  0.187584732  0.021224836  0.0739925478  0.285356932  0.217244521  0.102396774  0.247436577  0.192720872  1.468947e-01  0.173279553
i_1_5_3       0.2356030429  0.121440310  0.164609667  0.375255529  0.2710449471  0.390889831  0.367001782  0.133524201  0.265540353  0.243163357  1.948134e-01  0.261317885
i_1_6_3       0.2345172442  0.255306410  0.085684095  0.325179972  0.3057726215  0.252259763  0.265700348  0.334559456  0.251122928  0.251122928  1.744758e-01  0.327326835
i_1_7_3       0.1726636819  0.054820710  0.128746554  0.232166540  0.3101686254  0.349080920  0.312400740  0.182349040  0.224918143  0.191949685  1.793311e-01  0.339326133
i_1_8_3       0.1318713406  0.057403082  0.160369515  0.178162021  0.2296904982  0.258943888  0.198545297  0.184872403  0.195988516  0.254524909  1.088712e-01  0.220137939
i_1_9_3       0.3376187765  0.173501086  0.190191301  0.308774538  0.2282398139  0.248522565  0.221509766  0.083005768  0.156671595  0.194576013  1.642002e-01  0.157552198
i_1_10_3      0.2495786838  0.128447943  0.161847207  0.194983161  0.2447571613  0.142170840  0.249848628  0.101372783  0.169411303  0.288219231  2.609440e-01  0.235158541
i_1_11_3      0.4185856158  0.085633117  0.207759275  0.302209773  0.3432103447  0.277227375  0.311227071  0.175073986  0.188540873  0.255171809  3.730241e-01  0.294540353
i_1_12_3      0.1692071865  0.110800658  0.171047276  0.180936716  0.1238863819  0.182670863  0.240144875  0.193090974  0.177623535  0.195998383  1.197849e-01  0.181848242
i_1_13_3      0.1299425602  0.038004312  0.180299029  0.090270228  0.1707033460  0.249130556  0.265885465  0.068545380  0.191176471  0.210084034  1.404872e-01  0.187120297
i_1_1_4       0.0700113757  0.220400431  0.083850533  0.143027076  0.1988214167  0.150034026  0.137103933  0.112214479  0.121358924  0.199936645  4.186088e-02  0.147753701
i_1_2_4       0.2073476977  0.085929900  0.089842836  0.123210386  0.1902173565  0.083256589  0.171001387  0.163796753  0.148470179  0.119795681  2.118516e-01  0.215672493
i_1_3_4       0.2951784477  0.188890521  0.227962718  0.352733044  0.2964832184  0.266535413  0.301658512  0.117156567  0.099470732  0.198391901  1.470011e-01  0.225165796
i_1_4_4       0.3042827260  0.086290366  0.172297333  0.297821850  0.3181808281  0.438974316  0.368281131  0.159216958  0.205299408  0.267164184  1.798200e-01  0.277553332
i_1_5_4       0.3144978654  0.189940179  0.284390666  0.381549281  0.2505969809  0.383646361  0.369811935  0.272411824  0.312179455  0.399164443  2.527343e-01  0.327124629
i_1_6_4       0.1726636819  0.145184516  0.091320230  0.133790887  0.4251405212  0.232026960  0.211938377  0.036986652  0.093044313  0.126012770  1.446666e-01  0.274071107
i_1_7_4       0.0931374957  0.135818680  0.038106561  0.114472761  0.1514367701  0.155125073  0.242461164  0.066367054  0.093243531  0.117220439  4.369803e-02  0.261018449
i_1_8_4       0.3696555240  0.272165527  0.304866745  0.494949495  0.4781056711  0.408641253  0.444702718  0.246270943  0.276452573  0.361080911  2.586412e-01  0.312678431
i_1_9_4       0.2415931328  0.225648818  0.143169449  0.126747690  0.3318934852  0.288151139  0.202234825  0.208202420  0.191218260  0.300694363  1.464175e-01  0.251357968
i_1_10_4      0.2737835131  0.074174164  0.116889650  0.194983161  0.2102302890  0.165605594  0.169396476  0.145026135  0.070404698  0.110007340  1.360240e-01  0.137175815
i_1_11_4      0.1407823355  0.055231392  0.036823810  0.134188820  0.1115498765  0.249824851  0.141112129  0.071420832  0.126146647  0.163007680  1.749249e-01  0.229822950
i_1_12_4      0.1038575612  0.150917709  0.101133571  0.094148516  0.0654436491  0.181581757  0.157519526  0.120931130  0.146416964  0.016497686 -3.642747e-02  0.165311631
i_1_13_4      0.2225987864  0.081729815  0.212418714  0.292641751  0.3493252667  0.261598781  0.338260392  0.152481054  0.134957986  0.360647861  2.801584e-01  0.308637235
i_1_1_5       0.1903151340  0.099366801  0.246930771  0.294341718  0.2665739302  0.375172532  0.326561692  0.218082991  0.222015245  0.272600997  2.464384e-01  0.325407013
i_1_2_5       0.1610596464  0.072772420  0.107029289  0.252225181  0.1273899555  0.248812846  0.258584314  0.139262677  0.158941117  0.219898648  1.361631e-01  0.309679299
i_1_3_5       0.2199158527  0.215397329  0.080795716  0.185826156  0.3998787709  0.203560154  0.248003468  0.116588174  0.143332705  0.143332705  2.307368e-01  0.176090181
i_1_4_5       0.2016301047  0.243554791  0.227579637  0.246240362  0.3210968417  0.401225297  0.425493648  0.216744329  0.280354294  0.237149009  2.440997e-01  0.316412722
i_1_5_5       0.2073476977  0.203821531  0.154946340  0.251554537  0.1402186354  0.185064918  0.200127285  0.195404188  0.177144677  0.119795681  2.721510e-01  0.300806372
i_1_6_5       0.2217946645  0.129053961  0.168441309  0.313927616  0.3326191959  0.511601824  0.417987703  0.133780290  0.358138187  0.316223445  2.691272e-01  0.244739548
i_1_7_5       0.1370146524  0.034705810  0.099582351  0.153079172  0.1992375036  0.148928501  0.246002776  0.104847212  0.125750912  0.145331503  1.979185e-01  0.286795855
i_1_8_5       0.3349245833  0.212005366  0.268495888  0.343171761  0.3045391520  0.345003379  0.299862407  0.094467677  0.260537002  0.199579471  2.857146e-01  0.289570253
i_1_9_5       0.3873485492  0.118011279  0.256208196  0.307503727  0.4215357440  0.409118264  0.423964572  0.224217924  0.367343904  0.320713507  3.631437e-01  0.364570517
i_1_10_5      0.2601529512  0.176136364  0.178847790  0.272165527  0.4313365716  0.421974411  0.335491552  0.120342964  0.317854246  0.214206122  2.310383e-01  0.328243976
i_1_11_5      0.1821717372  0.127478141  0.152149392  0.249208213  0.3470587696  0.187029534  0.212332596  0.125685495  0.235047014  0.085017005  2.092795e-01  0.212819137
i_1_12_5      0.1054912454  0.007035890  0.075766121  0.090822240  0.1717916200  0.296857106  0.316115485  0.022366879  0.090455626  0.145462425  1.164444e-01  0.116134282
i_1_13_5      0.2018640777  0.053890437  0.210689507  0.068384275  0.1496515035  0.338515444  0.269078178  0.226203963  0.314750370  0.277180698  1.780244e-01  0.386683904
i_1_1_6       0.3999623287  0.170002314  0.208170202  0.337963185  0.3040707530  0.274470570  0.341479753  0.182314455  0.233713176  0.233713176  1.928087e-01  0.320256308
i_1_2_6       1.0000000000  0.175687707  0.405106539  0.369655524  0.4950647476  0.290309632  0.294651796  0.215586354  0.309191388  0.286079075  2.553260e-01  0.237882280
i_1_3_6       0.1756877073  1.000000000  0.267095055  0.233505651  0.2807302268  0.213440545  0.142478630  0.181276110  0.143379904  0.117467873  2.146912e-01  0.148735552
i_1_4_6       0.4051065390  0.267095055  1.000000000  0.176771474  0.3533044981  0.215415120  0.240694786  0.256470144  0.141663523  0.227520204  2.130457e-01  0.157192262
i_1_5_6       0.3696555240  0.233505651  0.176771474  1.000000000  0.3305421924  0.275098360  0.272781564  0.184081311  0.220033680  0.248243127  1.696591e-01  0.201007563
i_1_6_6       0.4950647476  0.280730227  0.353304498  0.330542192  1.0000000000  0.427116894  0.379375649  0.255030234  0.191949685  0.323823515  2.833247e-01  0.274071107
i_1_7_6       0.2903096318  0.213440545  0.215415120  0.275098360  0.4271168936  1.000000000  0.457918821  0.256853204  0.310294345  0.377425334  1.712852e-01  0.305609052
i_1_8_6       0.2946517964  0.142478630  0.240694786  0.272781564  0.3793756489  0.457918821  1.000000000  0.196547904  0.329476050  0.406296890  2.781280e-01  0.444754410
i_1_9_6       0.2155863544  0.181276110  0.256470144  0.184081311  0.2550302341  0.256853204  0.196547904  1.000000000  0.181552628  0.202394129  2.170917e-01  0.235136030
i_1_10_6      0.3091913882  0.143379904  0.141663523  0.220033680  0.1919496852  0.310294345  0.329476050  0.181552628  1.000000000  0.376050420  2.571181e-01  0.318104505
i_1_11_6      0.2860790752  0.117467873  0.227520204  0.248243127  0.3238235148  0.377425334  0.406296890  0.202394129  0.376050420  1.000000000  2.571181e-01  0.355528565
i_1_12_6      0.2553259768  0.214691231  0.213045680  0.169659126  0.2833247238  0.171285185  0.278128029  0.217091677  0.257118108  0.257118108  1.000000e+00  0.283315299
i_1_13_6      0.2378822802  0.148735552  0.157192262  0.201007563  0.2740711074  0.305609052  0.444754410  0.235136030  0.318104505  0.355528565  2.833153e-01  1.000000000
i_1_1_7       0.2216164921  0.080582296  0.225281778  0.296078263  0.1452461029  0.269656988  0.256320436  0.240351003  0.200898343  0.178848525  1.081928e-01  0.349148624
i_1_2_7       0.1134422254  0.214227018  0.154353870  0.049680178  0.2760602677  0.302679499  0.247719604  0.211899668  0.158784321  0.297527902  1.016306e-01  0.212828577
i_1_3_7       0.3784530387  0.207362174  0.247681718  0.438621107  0.3338642148  0.481782693  0.388556406  0.241062683  0.309191388  0.309191388  2.553260e-01  0.306502169
i_1_4_7       0.2016301047  0.065921637  0.104961298  0.214009948  0.3587646151  0.222259043  0.206066486  0.335805546  0.193943724  0.129135796  2.440997e-01  0.273654246
i_1_5_7       0.1946631349  0.231674102  0.075093926  0.230283093  0.2221410985  0.243561150  0.301114299  0.191740688  0.311147433  0.244997979  2.936662e-01  0.370970413
i_1_6_7       0.4251706082  0.300416131  0.261039237  0.275121158  0.3697435614  0.329548785  0.315057909  0.173195349  0.206125092  0.261667781  2.748698e-01  0.159408048
i_1_7_7       0.2988306343  0.084143649  0.248971457  0.207273462  0.2977357412  0.443683880  0.396738251  0.184872403  0.215500647  0.235012778  1.499031e-01  0.278068976
i_1_8_7       0.2026794511  0.129743025  0.219976811  0.250842118  0.2293014451  0.231955039  0.279908482  0.215922093  0.320847946  0.225860067  1.604651e-01  0.249114728
i_1_9_7       0.2791278262  0.223668764  0.263286233  0.365249563  0.6353096435  0.332938006  0.359182403  0.310881048  0.207588167  0.304224037  2.325679e-01  0.223151850
i_1_10_7      0.1808964540  0.182773800  0.164609667  0.275098360  0.2320269605  0.337923729  0.321543262  0.232187403  0.287917349  0.310294345  2.418697e-01  0.327754635
i_1_11_7      0.1789017838  0.053890437  0.082740414  0.208515986  0.1824059668  0.160661445  0.154594869  0.226203963  0.164471679  0.145686843  1.385219e-01  0.126415892
i_1_12_7      0.1863847268  0.023368578  0.188523338  0.096231402  0.2550950780  0.186889279  0.344393480  0.221190649  0.143332705  0.217470310  2.057923e-01  0.194432908
i_1_13_7      0.2305727113  0.036577478  0.199305398  0.199467896  0.2577398826  0.356155350  0.350358861  0.186326075  0.311382821  0.237924226  2.412390e-01  0.301700517
fam_M_1      -0.0006923435 -0.023936173 -0.012717395  0.094446978 -0.0876888334 -0.105317652  0.004508776 -0.074562672 -0.034839425 -0.128194594 -3.244922e-02 -0.014078435
fam_M_2       0.0602656463 -0.038033927  0.049655353  0.047736423 -0.0322945736 -0.105200406  0.016350877 -0.028989861 -0.021954014 -0.120313139 -4.055656e-05  0.022045086
fam_M_3       0.0225149215 -0.061319983 -0.003962509  0.053356666 -0.0672461211 -0.108155574  0.034120938 -0.059798394  0.031163039 -0.051507469  2.133382e-02  0.003333227
fam_M_4       0.0526107485 -0.055757580  0.003786558  0.064694662 -0.0978798067 -0.024514062  0.039813054 -0.046291762  0.021550605 -0.054116727  2.125931e-02  0.011614788
fam_M_5       0.0586548726 -0.051510675  0.013431497  0.024428132 -0.0882525323 -0.035289660  0.034779139 -0.010999947  0.032566958 -0.073499741  2.846201e-02  0.001774138
fam_M_6       0.0146620290 -0.096699750 -0.047866086 -0.012052110 -0.1098015804 -0.037516830  0.002237774 -0.063678903 -0.032740396 -0.069458597 -1.312644e-02 -0.005450772
fam_M_7       0.0076768450 -0.080950276 -0.045088688  0.031908232 -0.0855330791 -0.080151623  0.023619857 -0.053135524 -0.026648505 -0.075532386 -7.495647e-03  0.018141880
fam_5_1      -0.0036092273 -0.114911819 -0.008180793 -0.022175316 -0.0356895233 -0.093460392  0.067657498 -0.084757934 -0.047416947 -0.120606694 -1.428601e-02 -0.004457406
fam_5_2       0.1052417871 -0.025153751  0.036651367  0.040581013 -0.0008997019 -0.058361959  0.081461034 -0.073288779  0.029116195 -0.081451633  2.464627e-02  0.056900681
fam_5_3       0.0608443561 -0.134186070 -0.025087761  0.060791714 -0.0113283431 -0.066385689  0.104858653 -0.095691834  0.062410755 -0.012405416  3.283764e-02  0.071764227
fam_5_4       0.0209264901 -0.091552488 -0.017096267  0.062221562 -0.0823694244  0.076320438  0.114792872 -0.040720418  0.056635609  0.010297383  4.303786e-02  0.080253279
fam_5_5       0.0951724660 -0.048178596 -0.004705384  0.031263991 -0.0337722865  0.020621244  0.100394456 -0.040245648  0.065755887 -0.055137718  2.066091e-02  0.084320096
fam_5_6       0.0383771585 -0.099601026 -0.050890489  0.076341436 -0.0965896872  0.053322707  0.071368212 -0.041511230  0.036980068  0.003018781  3.499426e-02  0.038091419
fam_5_7       0.0694737881 -0.102382190 -0.021574746  0.063625342 -0.0097888203 -0.007040265  0.114752441 -0.046780131  0.001416359 -0.010172036  4.622011e-02  0.047021070
fam_9_1       0.0741773084  0.079259854  0.068265982  0.144138846 -0.0593986958 -0.057946499  0.012127281 -0.001931821  0.007667459 -0.031765189  3.904269e-02  0.014634320
fam_9_2       0.0069193765 -0.042666566  0.047206051  0.026960184 -0.0470728524 -0.092243339  0.014595306  0.020638477 -0.018505665 -0.083819775 -1.121679e-02  0.007541177
fam_9_3       0.0148714792 -0.039705663  0.029472941  0.040419165 -0.0782925925 -0.109991472 -0.013121857 -0.038433754  0.015677781 -0.006898224  1.938557e-02 -0.016756900
fam_9_4       0.0464168027 -0.010960885  0.029201389  0.047408296 -0.0688494349 -0.044002027  0.060892469 -0.037964534  0.014771024 -0.023057209  2.045536e-03 -0.007487406
fam_9_5       0.0527718076 -0.020731348  0.022079267  0.035355072 -0.0308380854 -0.036864480  0.030478584  0.005284393  0.024715387 -0.036762586  1.535707e-02 -0.001106222
fam_9_6       0.0332648530 -0.061908028 -0.056265885 -0.070283777 -0.0996157786 -0.014708727  0.001310261 -0.075415188 -0.035845857 -0.080498137 -5.289635e-02 -0.026514303
fam_9_7       0.0177433955 -0.079269586 -0.042193951 -0.015422039 -0.0801482971 -0.065852413 -0.009829267 -0.017939490  0.003298954 -0.084673141  3.699913e-03  0.034824931
fam_12_1      0.0030719109  0.070848573  0.053796646  0.123729627 -0.0175276553 -0.021669013  0.104656962 -0.056589022 -0.003590068 -0.095136812 -2.944313e-02  0.031976474
fam_12_2      0.0444489269  0.048033202  0.052266144  0.088494030 -0.0239874360 -0.107014260  0.045010021  0.016078427 -0.026615119 -0.119940861  2.551299e-02  0.050285221
fam_12_3      0.0354553465  0.001329228  0.022178550  0.061087447 -0.0440518987 -0.071005112  0.048578919  0.056408873  0.054615433 -0.059695939  5.477848e-02  0.033938765
fam_12_4      0.0431748583 -0.024121050 -0.002912154  0.053901433 -0.0388488355 -0.002698669  0.039615830 -0.044326403  0.001306396 -0.062825763  1.903065e-02  0.048659516
fam_12_5      0.0799316359 -0.001026473 -0.001391361  0.029562478 -0.0274656656 -0.019421024  0.055237995  0.032298865  0.059352536 -0.078531463  5.741824e-02  0.043464421
fam_12_6      0.0105843213  0.001722550 -0.005231858  0.012189288 -0.0549127365 -0.059254162  0.036102291 -0.006619503 -0.018504585 -0.091824639  3.480154e-02  0.042500490
fam_12_7      0.0172818295  0.004018344 -0.034137355  0.042423626 -0.0546139719 -0.059880148  0.057187484 -0.037782113 -0.010114665 -0.071484540  1.426765e-02  0.056686202
fam_16_1      0.0026503447 -0.044913780  0.013348081  0.078756041 -0.0761930780 -0.136492746 -0.087584087 -0.047247378 -0.034190466 -0.109242708 -4.813712e-02 -0.050755326
fam_16_2      0.0939206198 -0.089243364  0.021707997  0.033541907 -0.0087112265 -0.110709348 -0.041821504 -0.024971085 -0.018950074 -0.109393612 -1.657395e-02 -0.015344265
fam_16_3      0.0305089113 -0.029605303 -0.030293715  0.062126937 -0.0828912040 -0.121585080  0.016746502 -0.078080585  0.055879719 -0.083412291  2.261105e-03 -0.024668166
fam_16_4      0.1038430261 -0.025592786  0.041832611  0.088949477 -0.0927531474 -0.085332308 -0.027658309  0.001724567  0.036783334 -0.053094495  3.769564e-02 -0.013342253
fam_16_5     -0.0132404366 -0.096336616 -0.002258497  0.003816316 -0.1689346573 -0.025451517  0.013215423 -0.005151758  0.018315903 -0.031421247  3.426626e-02 -0.054848252
fam_16_6      0.0474834424 -0.076601114  0.007183285  0.016521201 -0.0180824448 -0.100474401 -0.031957927  0.002131220 -0.003515378 -0.011424979  2.605840e-02  0.046966822
fam_16_7     -0.0352562222 -0.089152131 -0.045886732  0.075854874 -0.0961771081 -0.125575269 -0.046403485 -0.050937228 -0.066842253 -0.106316025 -7.736440e-02 -0.032815064
fam_18_1     -0.1236304668 -0.138653937 -0.257890106  0.022316642 -0.1974829979 -0.131416920 -0.131394284 -0.130948415 -0.081887430 -0.183164696 -1.099825e-01 -0.074015928
fam_18_2     -0.0152086481 -0.081084407  0.048406803 -0.013447919 -0.0653515877 -0.064552002 -0.072108934 -0.085046141 -0.077809317 -0.112476834 -4.143263e-02 -0.032593552
fam_18_3     -0.0830530525 -0.051836499 -0.031408822 -0.027171171 -0.0726701481 -0.082068677 -0.045890124 -0.138590638 -0.099813865 -0.064791456 -5.302677e-02 -0.091849592
fam_18_4     -0.0007039496 -0.095721447 -0.046649791  0.003866386 -0.1552122513 -0.083392936 -0.083522209 -0.072728305 -0.034347264 -0.126899771 -2.439335e-02 -0.113578261
fam_18_5     -0.0044108522 -0.076273752  0.056903138 -0.015273070 -0.1635878575 -0.116696632 -0.108442232 -0.061045682 -0.072756321 -0.116880775 -2.956873e-02 -0.124017515
fam_18_6     -0.1008140301 -0.226876149 -0.109320112 -0.118921817 -0.2171760006 -0.065735082 -0.128343899 -0.178372335 -0.158093771 -0.113009996 -1.372794e-01 -0.176685456
fam_18_7     -0.0882543250 -0.100775172 -0.054575393 -0.050323970 -0.1634466748 -0.113028002 -0.076179200 -0.093116180 -0.076032424 -0.046954868 -6.345691e-02 -0.092085918
                   i_1_1_7      i_1_2_7      i_1_3_7       i_1_4_7     i_1_5_7      i_1_6_7      i_1_7_7      i_1_8_7       i_1_9_7      i_1_10_7     i_1_11_7     i_1_12_7
matrix_sum_1  2.958898e-01  0.196081264  0.472836584  0.2425467583  0.40957575  0.275166703  0.389224718  0.382034141  0.3379768918  0.3900768223  0.213909572  0.234983411
matrix_sum_2  3.434775e-01  0.238165238  0.547356855  0.3267754237  0.36791459  0.380759568  0.370551096  0.410795233  0.4327574560  0.4214301191  0.171499437  0.184596052
matrix_sum_3  3.965920e-01  0.223895779  0.512631423  0.3412987217  0.42447742  0.339526520  0.450170099  0.424199958  0.4575472091  0.4135448369  0.286900782  0.239708919
matrix_sum_4  3.510643e-01  0.276110010  0.553808678  0.3391926324  0.32653980  0.413169987  0.355897480  0.371746479  0.4344381915  0.4024185013  0.259508084  0.192494390
matrix_sum_5  3.771229e-01  0.261961253  0.592024012  0.3154793503  0.40528980  0.389798512  0.454524297  0.436332857  0.4508010462  0.4593101247  0.308456645  0.275512026
matrix_sum_6  3.943150e-01  0.344150929  0.568474027  0.3704383206  0.44336106  0.481610993  0.460496085  0.420439297  0.5211119130  0.4620908448  0.273437763  0.353214131
matrix_sum_7  4.908723e-01  0.371134457  0.680994738  0.5367968447  0.59412759  0.450627138  0.609725151  0.598553102  0.6057652118  0.5967891496  0.440946848  0.483355590
i_1_1_1       1.514286e-01  0.130340041  0.329429921  0.0307911925  0.30571429  0.089962986  0.171925605  0.163083871  0.2086959678  0.2435611502  0.141176482  0.230556167
i_1_2_1       1.028115e-01  0.114149774  0.136132219 -0.0002599392  0.10281146  0.141686209  0.074426703  0.122297276 -0.0009689959 -0.0379652019  0.043285358 -0.012712127
i_1_3_1       1.666324e-01  0.009275171  0.295178448  0.0928031021  0.19547266  0.123339290  0.174337072  0.225426806  0.1142241987  0.2079990854  0.111273764  0.053656098
i_1_4_1       1.026316e-01  0.025831462  0.176964196  0.1925536480  0.21809215  0.153822535  0.101718236  0.205035096  0.2286457042  0.2359098559  0.110604816  0.119051191
i_1_5_1       1.274613e-01 -0.006052996  0.259139740  0.1616324245  0.12746131  0.168410511  0.225158250  0.155920128  0.1756647435  0.2137978749  0.107768206  0.135845523
i_1_6_1       3.271572e-01  0.167740775  0.460908038  0.2090406543  0.35016039  0.207569421  0.277834356  0.298826748  0.2583834186  0.3934336863  0.220096982  0.149014691
i_1_7_1       1.938287e-01  0.185653901  0.188721031  0.0911509579  0.21536525  0.198553982  0.182193638  0.302451958  0.2139422863  0.1119031617  0.141643069  0.167271190
i_1_8_1       1.620805e-01  0.092250558  0.221784338  0.1345413601  0.13997860  0.182239040  0.183325571  0.278336915  0.2109483861  0.1812330618  0.096907578  0.170176004
i_1_9_1       2.384171e-01  0.074859322  0.221716181  0.0365322206  0.25987467  0.113026158  0.325159276  0.120886303  0.1832041456  0.2183400049  0.177602883  0.145254366
i_1_10_1      1.091089e-01  0.144174197  0.329375465  0.1881372939  0.28368326  0.214376341  0.200827594  0.225613339  0.2869095209  0.3056090520  0.163597036  0.121062000
i_1_11_1      1.972043e-01  0.074149201  0.262668881  0.1564488773  0.19720429  0.022414349  0.234522109  0.217044962  0.1089121410  0.1596162217 -0.015571072 -0.008490345
i_1_12_1      6.546537e-02  0.164770511  0.173837051  0.1325512753  0.19639610  0.115433414  0.243310354  0.103406114  0.1912730139  0.2037393680  0.040899259  0.172421636
i_1_13_1      4.349306e-02  0.148876715  0.147343079  0.1868066804  0.17397225  0.130592471  0.202906091  0.161506659  0.0482887185  0.1652542373  0.106119552  0.120205781
i_1_1_2       8.996299e-02 -0.005887150  0.323328819  0.1397524298  0.21950969  0.061820160  0.165969373  0.066193433  0.2607459839  0.1980798548  0.139304319  0.083121646
i_1_2_2       3.386465e-01  0.306921749  0.298300511  0.1254062573  0.08699177  0.071216956  0.095125273  0.171983359  0.2223966804  0.2686312245 -0.015351490  0.045440482
i_1_3_2       1.839647e-01  0.019124853  0.328145037  0.1698899797  0.25595086  0.329215720  0.151750836  0.154709199  0.3178246816  0.1573103024  0.196110034  0.139574963
i_1_4_2       2.243129e-01  0.190745904  0.204488665  0.1210584444  0.08011175  0.268634265  0.225379155  0.225426806  0.1563560752  0.1201945934  0.062134221  0.126382736
i_1_5_2       8.842105e-02  0.028032480  0.280469145  0.0438470214  0.18024292  0.116333288  0.148303954  0.236308794  0.1858086974  0.1606911966  0.064782327  0.214739270
i_1_6_2       1.771429e-01  0.089889683  0.194663135  0.1567551619  0.25428571  0.154736336  0.149170746  0.135390384  0.2086959678  0.2174653127  0.141176482  0.100868323
i_1_7_2       1.373626e-01  0.146589329  0.208600555  0.1649374368  0.13736264  0.125532967  0.144016867  0.180954455  0.2897663245  0.1518911569  0.023123734 -0.039349730
i_1_8_2       1.258538e-01  0.072794518  0.232987790  0.1187487578  0.16941854  0.128271601  0.309778301  0.197472234  0.0926352497  0.2119189521  0.174600765  0.167960101
i_1_9_2       2.642764e-01  0.134807942  0.370602830  0.2604250383  0.31046059  0.299242998  0.306062907  0.279643554  0.2286457042  0.3062141176  0.130277609  0.060819630
i_1_10_2      1.777453e-01  0.138100936  0.303928637  0.1759577437  0.17774534  0.245669726  0.149903107  0.260339654  0.1986987607  0.1712851850  0.020014575  0.049889042
i_1_11_2      1.686732e-01  0.082814313  0.244333879  0.1965340673  0.21143543  0.186828248  0.110410953  0.216656531  0.2484922621  0.1929708028  0.051083366  0.068055133
i_1_12_2      1.170787e-01  0.192460779  0.161377210  0.1396525558  0.07317421  0.105801507  0.089617712  0.114742056  0.1197259214  0.1906996348  0.094007351  0.131381093
i_1_13_2      6.651901e-02  0.051721575  0.293539315  0.1805208699  0.15204345  0.270966786  0.230155963  0.266906109  0.2200336510  0.2409965199  0.021777219  0.039778705
i_1_1_3       1.067986e-01  0.215579683  0.092063415  0.1327579747  0.02990361  0.030776094  0.161645255  0.105081160  0.1298078643  0.1149730006  0.116897040  0.061188346
i_1_2_3       2.729604e-01 -0.009591473  0.345416806  0.2240810725  0.27296042  0.216631515  0.267143304  0.196387162  0.3459373929  0.2206011989  0.072239134  0.124077554
i_1_3_3       1.592487e-01  0.023894728  0.381096362  0.1099334475  0.34299717  0.295610536  0.133116094  0.204751650  0.3829643762  0.2058683638  0.212477372  0.093907634
i_1_4_3       2.091515e-01  0.140972342  0.245091356  0.0677939017  0.17724702  0.096082238  0.210678068  0.196387162  0.2061123988  0.2853569324  0.017878582  0.150895469
i_1_5_3       3.218487e-01  0.056376109  0.427076104  0.1711258277  0.26965699  0.198079855  0.258943888  0.288163853  0.3329380062  0.3114406780  0.182893195  0.099147834
i_1_6_3       2.115385e-01  0.107694755  0.286350623  0.2376089576  0.31043956  0.187815034  0.122137195  0.207582808  0.2175254126  0.2271676113  0.128444386  0.147700045
i_1_7_3       3.374836e-01  0.034137930  0.333864215  0.2080935215  0.22214110  0.079200018  0.161645255  0.229301445  0.3544753217  0.2710449471  0.215160430  0.158141712
i_1_8_3       2.629450e-01  0.122021091  0.227276651  0.3024964711  0.21743532  0.137310042  0.315374978  0.282203399  0.2467290061  0.1203888946  0.194974853  0.122923095
i_1_9_3       1.841824e-01  0.092250558  0.244951226  0.0695804030  0.16208048  0.154402119  0.261558390  0.183124743  0.2109483861  0.1812330618  0.172224349  0.077285172
i_1_10_3      1.026316e-01  0.171133435  0.201169025  0.1699298513  0.19500004  0.241074813  0.224325038  0.229904582  0.1949110921  0.2359098559  0.130277609  0.196693273
i_1_11_3      2.359910e-01  0.175112026  0.255688360  0.2653782922  0.28779392  0.290411926  0.203635779  0.253039191  0.2514171450  0.2246558119  0.239098971  0.132663854
i_1_12_3      1.571429e-01  0.132587283  0.236590579  0.1623535605  0.20000000  0.217710426  0.351436163  0.256934023  0.1669567742  0.2479104565  0.110750516  0.140495164
i_1_13_3      1.518987e-01  0.188074632  0.222391812  0.1516985564  0.17394856  0.099359700  0.252790498  0.177838417  0.1467433591  0.1596225719  0.136085704  0.097614514
i_1_1_4       1.883641e-01  0.289582755  0.070011376  0.0869850714  0.05090921  0.137471621  0.029372686  0.228521609  0.0565225916  0.0570377288  0.035737650  0.094486334
i_1_2_4       7.431094e-02  0.159680309  0.242398961  0.1597317527  0.10775087  0.032196088  0.013283234  0.081471128  0.1802075374  0.2190010274  0.109142132  0.025485108
i_1_3_4       1.377922e-01  0.054642854  0.295178448  0.2058244714  0.22431289  0.268634265  0.276421239  0.225426806  0.2406198283  0.2665354133  0.258692391  0.053656098
i_1_4_4       3.473701e-01  0.128286681  0.531150370  0.2033575148  0.25117534  0.254696022  0.339171311  0.307803619  0.3013550955  0.3169466153  0.228278953  0.221821571
i_1_5_4       2.902341e-01  0.162410694  0.527156076  0.2671215873  0.29023413  0.272419457  0.267004951  0.342070345  0.3103806961  0.4351194862  0.143937942  0.038654937
i_1_6_4       6.835111e-02  0.094618514  0.212963815  0.1704257481  0.06835111  0.176047866  0.093600012  0.146487922  0.2983084574  0.2710449471  0.149651503  0.125823924
i_1_7_4       8.699177e-02  0.086993744  0.122446498  0.1801953988  0.17087669  0.282520013  0.144612409  0.111755724  0.2223966804  0.1551250733  0.151397449  0.068944179
i_1_8_4       2.302831e-01  0.049680178  0.542069481  0.2462403622  0.32897585  0.399422887  0.265496344  0.286271795  0.4613678689  0.3418698061  0.236542329  0.179189507
i_1_9_4       1.957606e-01  0.367391860  0.241593133  0.2498280522  0.22129463  0.310447366  0.231074793  0.156929457  0.2785208046  0.2363253950  0.088172571  0.198318992
i_1_10_4      1.026316e-01  0.098482449  0.225373855  0.1020584610  0.14881582  0.153822535  0.081283769  0.055818180  0.1949110921  0.0953013325 -0.007431944  0.002588069
i_1_11_4      9.791479e-02  0.080093920  0.253428230  0.1307442862  0.11940828  0.147023768  0.186056214  0.106377106  0.0948954643  0.0753255372  0.173912730  0.052514078
i_1_12_4      2.621374e-01  0.210341610  0.103857561  0.0504217767  0.00240493  0.049675043  0.157908716  0.147114007  0.0140531795  0.0278230111 -0.015571072  0.046090445
i_1_13_4      1.967334e-01  0.087154928  0.272758753  0.2202486108  0.17280635  0.279792884  0.182278582  0.301550722  0.2967233967  0.2373167163  0.198767491  0.192005716
i_1_1_5       4.195031e-01  0.202096655  0.499491344  0.2241209478  0.24252520  0.135391344  0.195472087  0.273898761  0.3399347841  0.3452385530  0.108332631  0.100827686
i_1_2_5       2.079985e-01  0.080680747  0.409438128  0.1143232803  0.23169450  0.120440013  0.166725904  0.161739375  0.2184708463  0.2488128461  0.140682965  0.033728077
i_1_3_5       1.440976e-01  0.101550642  0.328665450  0.1343988577  0.24784788  0.245372196  0.216263039  0.233403725  0.3873349465  0.2035601540  0.224897505  0.075581395
i_1_4_5       2.827191e-01  0.277233968  0.412883998  0.2595436595  0.28271913  0.234942026  0.280203086  0.389131123  0.3050596373  0.4012252972  0.070205969  0.177598491
i_1_5_5       3.083904e-01  0.212283631  0.312501489  0.1597317527  0.30839041  0.242780966  0.220422777  0.297553688  0.1313560965  0.2529371370  0.194607259  0.137919410
i_1_6_5       2.471184e-01  0.139090044  0.503592300  0.1996450025  0.34487957  0.301117282  0.366033112  0.353526023  0.3871913671  0.3875871608  0.298069043  0.292816979
i_1_7_5       2.004379e-01  0.089242650  0.232754705  0.1745979456  0.20043790  0.141370819  0.201887184  0.164713497  0.1504841952  0.1257549787  0.086546445  0.131543889
i_1_8_5       1.132144e-01  0.080680747  0.310086735  0.1839696830  0.23169450  0.329353032  0.313508073  0.187259262  0.2530877057  0.2488128461  0.221432116  0.173155166
i_1_9_5       2.567941e-01  0.203213079  0.501349103  0.2629520001  0.41993383  0.261938189  0.333427837  0.326925558  0.4042719713  0.2987446319  0.282187319  0.243482437
i_1_10_5      1.611646e-01  0.131832011  0.361511244  0.2573707025  0.20951397  0.290266937  0.283806544  0.288124978  0.3413891668  0.3483742232  0.278719966  0.170692223
i_1_11_5      1.458030e-01  0.196330606  0.243303193  0.1291328221  0.14580296  0.276188809  0.184760468  0.265058644  0.2896792251  0.1278429727  0.221596859  0.162756362
i_1_12_5      1.211692e-01  0.113916053  0.150317554  0.0240216941  0.03563800  0.210422815  0.274493397  0.120362879  0.1832601711  0.1449565398  0.098612451  0.150260354
i_1_13_5      2.288033e-01  0.149942568  0.201864078  0.2204429263  0.18498987  0.139304319  0.291902254  0.235089455  0.0696951460  0.2718201945  0.122843397  0.155660500
i_1_1_6       3.249683e-01  0.184690784  0.334034472  0.2136212771  0.32496830  0.287824458  0.365489764  0.390623700  0.2450255567  0.2744705701  0.221479427  0.322503138
i_1_2_6       2.216165e-01  0.113442225  0.378453039  0.2016301047  0.19466313  0.425170608  0.298830634  0.202679451  0.2791278262  0.1808964540  0.178901784  0.186384727
i_1_3_6       8.058230e-02  0.214227018  0.207362174  0.0659216370  0.23167410  0.300416131  0.084143649  0.129743025  0.2236687644  0.1827738002  0.053890437  0.023368578
i_1_4_6       2.252818e-01  0.154353870  0.247681718  0.1049612982  0.07509393  0.261039237  0.248971457  0.219976811  0.2632862331  0.1646096672  0.082740414  0.188523338
i_1_5_6       2.960783e-01  0.049680178  0.438621107  0.2140099483  0.23028309  0.275121158  0.207273462  0.250842118  0.3652495629  0.2750983596  0.208515986  0.096231402
i_1_6_6       1.452461e-01  0.276060268  0.333864215  0.3587646151  0.22214110  0.369743561  0.297735741  0.229301445  0.6353096435  0.2320269605  0.182405967  0.255095078
i_1_7_6       2.696570e-01  0.302679499  0.481782693  0.2222590431  0.24356115  0.329548785  0.443683880  0.231955039  0.3329380062  0.3379237288  0.160661445  0.186889279
i_1_8_6       2.563204e-01  0.247719604  0.388556406  0.2060664860  0.30111430  0.315057909  0.396738251  0.279908482  0.3591824028  0.3215432619  0.154594869  0.344393480
i_1_9_6       2.403510e-01  0.211899668  0.241062683  0.3358055457  0.19174069  0.173195349  0.184872403  0.215922093  0.3108810485  0.2321874030  0.226203963  0.221190649
i_1_10_6      2.008983e-01  0.158784321  0.309191388  0.1939437240  0.31114743  0.206125092  0.215500647  0.320847946  0.2075881666  0.2879173494  0.164471679  0.143332705
i_1_11_6      1.788485e-01  0.297527902  0.309191388  0.1291357964  0.24499798  0.261667781  0.235012778  0.225860067  0.3042240372  0.3102943455  0.145686843  0.217470310
i_1_12_6      1.081928e-01  0.101630618  0.255325977  0.2440997270  0.29366622  0.274869772  0.149903107  0.160465106  0.2325678676  0.2418697392  0.138521930  0.205792300
i_1_13_6      3.491486e-01  0.212828577  0.306502169  0.2736542457  0.37097041  0.159408048  0.278068976  0.249114728  0.2231518496  0.3277546355  0.126415892  0.194432908
i_1_1_7       1.000000e+00  0.251691113  0.383336635  0.1063695741  0.20285714  0.187123011  0.217435324  0.273857821  0.2462612420  0.1913694752  0.075456396  0.122482964
i_1_2_7       2.516911e-01  1.000000000  0.155841728  0.1187139102  0.17079040  0.096005828  0.193611039  0.169995548  0.2061681625  0.1384772390  0.081021061  0.161392985
i_1_3_7       3.833366e-01  0.155841728  1.000000000  0.2280368413  0.43724335  0.391223345  0.394235945  0.347819096  0.4760048196  0.3997228096  0.201864078  0.163728561
i_1_4_7       1.063696e-01  0.118713910  0.228036841  1.0000000000  0.28271913  0.171482295  0.257909700  0.307735552  0.3050596373  0.3245254740  0.198980504  0.135245909
i_1_5_7       2.028571e-01  0.170790398  0.437243349  0.2827191313  1.00000000  0.187123011  0.285699902  0.301551309  0.3589570646  0.4001361754  0.184989873  0.252170808
i_1_6_7       1.871230e-01  0.096005828  0.391223345  0.1714822953  0.18712301  1.000000000  0.223288036  0.240590652  0.3080587633  0.1652126222  0.139304319  0.137568140
i_1_7_7       2.174353e-01  0.193611039  0.394235945  0.2579097000  0.28569990  0.223288036  1.000000000  0.355722231  0.3132128700  0.2589438883  0.117432932  0.256812359
i_1_8_7       2.738578e-01  0.169995548  0.347819096  0.3077355518  0.30155131  0.240590652  0.355722231  1.000000000  0.2571243870  0.3162682603  0.164310961  0.174742417
i_1_9_7       2.462612e-01  0.206168162  0.476004820  0.3050596373  0.35895706  0.308058763  0.313212870  0.257124387  1.0000000000  0.3329380062  0.229709512  0.235769098
i_1_10_7      1.913695e-01  0.138477239  0.399722810  0.3245254740  0.40013618  0.165212622  0.258943888  0.316268260  0.3329380062  1.0000000000  0.182893195  0.186889279
i_1_11_7      7.545640e-02  0.081021061  0.201864078  0.1989805038  0.18498987  0.139304319  0.117432932  0.164310961  0.2297095117  0.1828931952  1.000000000  0.174074597
i_1_12_7      1.224830e-01  0.161392985  0.163728561  0.1352459093  0.25217081  0.137568140  0.256812359  0.174742417  0.2357690978  0.1868892793  0.174074597  1.000000000
i_1_13_7      2.879353e-01  0.201840053  0.342816026  0.3363702444  0.18085194  0.156688472  0.362696428  0.361763215  0.2683730904  0.3344208900  0.210592993  0.247950330
fam_M_1      -1.190465e-02  0.005158941 -0.035108255 -0.0019338365 -0.02054511 -0.016754233 -0.053393197  0.035121086 -0.0412899801 -0.0211383564 -0.118902200 -0.014680768
fam_M_2      -2.061700e-03  0.066243764 -0.074112050  0.0084688386 -0.13026193  0.047240565 -0.009626309 -0.016826492 -0.1027324432 -0.0555560402 -0.025624536  0.039833826
fam_M_3      -7.776244e-02  0.038395295 -0.078540230  0.0107592436 -0.13489402  0.022326408  0.015953347  0.014083292 -0.1059502717 -0.0501762623 -0.028804326  0.035437017
fam_M_4       6.202989e-03  0.073063378 -0.022895030  0.0180512161 -0.08924300  0.009092802  0.058545615  0.011800650 -0.1116059400 -0.0245140625  0.014946594  0.010858663
fam_M_5      -1.393735e-02  0.090876706 -0.061868838  0.0451287680 -0.13066264  0.038267363  0.087134873 -0.008105449 -0.1155468496 -0.0582739069 -0.050106608  0.080659894
fam_M_6      -2.319439e-02  0.039629830 -0.062014398  0.0001398400 -0.15879236 -0.008808817  0.027850813 -0.077321589 -0.1532600749 -0.1027005114 -0.078006118  0.050330949
fam_M_7      -1.346020e-02  0.056359758 -0.050210716  0.0281198188 -0.13638351 -0.011468124  0.026449611 -0.018333454 -0.1541281462 -0.0367612705 -0.051264726  0.064890454
fam_5_1      -5.106600e-03  0.032178052 -0.051783236 -0.0026015794 -0.07732852 -0.078686892 -0.016216352 -0.006348168 -0.0049023438 -0.0135037828 -0.151296257  0.010743394
fam_5_2       5.372631e-02  0.067476945 -0.043430258  0.0266131279 -0.09455830  0.093759819  0.013540249  0.018700858 -0.0703245717 -0.0125622154 -0.070597027  0.049640627
fam_5_3      -7.009821e-02  0.048236976 -0.030609776  0.0263601252 -0.04325209  0.018859696  0.084229759  0.037554048 -0.0291961754 -0.0118967514 -0.009732855  0.093122476
fam_5_4       4.878538e-02  0.124913657  0.042167664  0.0023530340 -0.03902831 -0.006428019  0.097366603  0.071454866 -0.0899088217  0.0351896628  0.057035285  0.069649657
fam_5_5      -8.205474e-03  0.083266917 -0.003346518  0.0487021164 -0.08205474  0.063548671  0.117577266  0.013721514 -0.0636408429  0.0001816850 -0.016878796  0.073662842
fam_5_6       5.060681e-02  0.057179326  0.024539241 -0.0308692430 -0.12101628  0.040681696  0.076792303 -0.021421640 -0.1343598383 -0.0136656184  0.011771807  0.043944152
fam_5_7       1.051110e-02  0.089807015 -0.001353590  0.0392498448 -0.14490306  0.018307014  0.074995801 -0.011384818 -0.1300819509 -0.0001828640  0.003556292  0.084894718
fam_9_1       2.554776e-02  0.033557320  0.007899749 -0.0140166037  0.01405127  0.052770189 -0.025546478  0.069610797 -0.0606482626  0.0062224429 -0.065512143 -0.004187560
fam_9_2       3.165653e-20  0.077083322 -0.066266337 -0.0156710333 -0.08886347  0.003837323 -0.017749331  0.003828128 -0.1279635876  0.0301465661 -0.004974913  0.023262440
fam_9_3      -1.828328e-02  0.045097036 -0.102413898 -0.0660612558 -0.14334089  0.005342370 -0.037923756  0.046942205 -0.1741460942 -0.0431950315  0.001744514  0.016966672
fam_9_4       4.201421e-02  0.080763534 -0.032852879 -0.0124309701 -0.05881990 -0.010689059  0.034725042  0.018370688 -0.1061828581  0.0007674772  0.037869039  0.033055643
fam_9_5      -3.403703e-02  0.097242499 -0.056536885  0.0562212039 -0.10573205  0.040351606  0.069160072  0.032975544 -0.0998706550  0.0028221611 -0.025270635  0.081375524
fam_9_6      -1.808092e-02  0.085145611 -0.062254096 -0.0484944969 -0.14175444 -0.022262487  0.038067227 -0.079198930 -0.1760222970 -0.1005830298 -0.034652000  0.019405151
fam_9_7       1.923604e-02  0.075850796 -0.042745453 -0.0020102323 -0.12824026 -0.034887516  0.008170650 -0.020992839 -0.1573677683 -0.0398237913 -0.009395616  0.047214138
fam_12_1      2.930692e-02  0.059932372  0.029402576  0.0508622688  0.03558698  0.039020766  0.002593402  0.053205603 -0.0214068279  0.0356901387 -0.016407122  0.059122803
fam_12_2      2.015474e-03  0.081544750 -0.012591046  0.0266176007 -0.08868084  0.059602865 -0.002068878  0.025092167 -0.0818528939 -0.0395167338  0.015590692  0.056516693
fam_12_3     -1.279226e-02  0.063885593  0.003697970  0.0269653746 -0.07338718  0.069432601  0.016705959  0.064794784 -0.0765218388 -0.0402580945  0.021497883  0.081019386
fam_12_4     -9.002537e-03  0.086756238 -0.022153609  0.0276539774 -0.09002537 -0.001953716  0.029463593  0.031114946 -0.1108777009  0.0162763451  0.054252896 -0.030664853
fam_12_5      3.440966e-02  0.139818820 -0.001220754  0.0628077231 -0.09065622  0.081576095  0.061507979  0.030900785 -0.0964760892 -0.0194210235  0.038604969  0.087972566
fam_12_6      2.035837e-03  0.068149466 -0.021424715  0.0130044624 -0.10179183  0.026974324 -0.005116359  0.011927379 -0.0987399993 -0.0716504300 -0.024420132  0.102059662
fam_12_7     -7.289431e-03  0.095737198 -0.007724033  0.0075051718 -0.08482247  0.033017875  0.062440831  0.053040771 -0.1157828448  0.0127507592 -0.037960424  0.066241383
fam_16_1     -6.807516e-02 -0.035491675 -0.066156682 -0.0083844611 -0.04619386  0.022904674 -0.071341927  0.032886939  0.0007103505 -0.0550708258 -0.101325669 -0.054442543
fam_16_2     -5.022590e-02  0.016749871 -0.095605295  0.0151558495 -0.10296309  0.051112951 -0.012711401 -0.063503693 -0.0755748027 -0.0877723287  0.062813958  0.057248082
fam_16_3     -7.029611e-02  0.023192051 -0.068067532  0.0248306016 -0.14724184 -0.009954393  0.024747826 -0.007202369 -0.0885385338 -0.0521739973 -0.074227700 -0.007378109
fam_16_4     -3.590873e-02 -0.008488305 -0.024333123  0.0398965756 -0.07958150  0.068401855  0.077877047 -0.032275929 -0.0618154252 -0.0498756702 -0.017230520 -0.001859973
fam_16_5     -2.301706e-02  0.066679603 -0.100094612  0.0129528728 -0.08930618 -0.026252950  0.111519158 -0.025859526 -0.0909219176 -0.0759060657 -0.085055364  0.083209441
fam_16_6     -5.124500e-03 -0.036114154 -0.049202300  0.1239077737 -0.06969321  0.005679709  0.021041137 -0.073070605 -0.0434201802 -0.0817524631 -0.134987459  0.097177155
fam_16_7     -3.989608e-02 -0.001351739 -0.073857925  0.0976572991 -0.11355037 -0.040662536 -0.049317648 -0.027895391 -0.1201527492 -0.0321412892 -0.072996938  0.039623386
fam_18_1     -5.350217e-02 -0.112936729 -0.085538231 -0.0475512445 -0.01716107 -0.147585896 -0.132779476 -0.034528622 -0.0843536126 -0.0853165040 -0.162264619 -0.103147761
fam_18_2     -3.256775e-02  0.009610290 -0.121151243 -0.0308510233 -0.20439068 -0.038246199 -0.030131350 -0.092983579 -0.0633270268 -0.1773812424 -0.145270790 -0.047463364
fam_18_3     -2.042140e-01 -0.059108671 -0.168674756  0.0488176834 -0.18379258 -0.014403412 -0.035780825 -0.149993705 -0.0566827838 -0.0717064704 -0.100209839 -0.093037560
fam_18_4     -5.276766e-02 -0.039767990 -0.079898279  0.0285276295 -0.11752796  0.001933379 -0.011418974 -0.088911755 -0.0749844140 -0.1710212397 -0.139071930 -0.047419394
fam_18_5     -4.688351e-02 -0.068786318 -0.144647184 -0.0214651365 -0.21154756 -0.043436969 -0.019509359 -0.142264535 -0.1476728461 -0.2211387247 -0.191289756 -0.020300361
fam_18_6     -1.857695e-01 -0.071237535 -0.211033451 -0.0353015237 -0.25937624 -0.133673782 -0.034862977 -0.230870866 -0.1853613301 -0.2044617165 -0.226583456 -0.091216410
fam_18_7     -7.409956e-02 -0.106132280 -0.135646266 -0.0178169771 -0.09670620 -0.054540956 -0.029829488 -0.126548497 -0.1159558778 -0.1474411284 -0.153089333  0.012288252
                 i_1_13_7       fam_M_1       fam_M_2      fam_M_3       fam_M_4       fam_M_5      fam_M_6      fam_M_7      fam_5_1       fam_5_2       fam_5_3      fam_5_4
matrix_sum_1  0.377952265 -0.1565456332 -1.966364e-01 -0.177048100 -0.1480122149 -0.1477541912 -0.159023964 -0.133312242 -0.138467746 -0.0887471619 -0.0686643440 -0.058441380
matrix_sum_2  0.416512263 -0.1035867277 -9.400726e-02 -0.130614832 -0.0584774476 -0.1104201510 -0.123810419 -0.105907520 -0.065750814 -0.0656808514 -0.0535200866 -0.018045654
matrix_sum_3  0.510608993 -0.0882588073 -8.738906e-02 -0.098680999 -0.0398680333 -0.0845201920 -0.106724945 -0.056914726 -0.077985190 -0.0339453928 -0.0191913279  0.042579321
matrix_sum_4  0.375849440 -0.0502267264 -3.227846e-02 -0.061593156 -0.0349221585 -0.1003251435 -0.116266973 -0.072084686 -0.076454906  0.0038669511  0.0150589548  0.007110463
matrix_sum_5  0.512925714 -0.0422288410  2.324961e-02  0.005347605  0.0196068513 -0.0129957461 -0.067757504 -0.013036520 -0.056547876  0.0580031566  0.0646987092  0.074156093
matrix_sum_6  0.443089018 -0.0667774473 -3.322400e-02 -0.032900666 -0.0125967447 -0.0114973078 -0.069296010 -0.057333410 -0.081534269  0.0109384482  0.0064940811  0.036893066
matrix_sum_7  0.630108188 -0.0542023210 -3.661989e-02 -0.056647198 -0.0017676642 -0.0141911718 -0.076658652 -0.040480133 -0.054632424 -0.0008629483  0.0144802979  0.073407510
i_1_1_1       0.138018582 -0.1155902643 -1.724331e-01 -0.145606194 -0.1468707618 -0.1289204693 -0.112403584 -0.129257523 -0.070762892 -0.0881111432 -0.0835212709 -0.052538104
i_1_2_1       0.098997780  0.0577617870  3.776855e-03  0.058736502  0.0576579151  0.0350256279 -0.016071234  0.033546204  0.001761348  0.0172623913  0.0711885353  0.074575814
i_1_3_1       0.157785916 -0.1365590403 -1.735340e-01 -0.126053218 -0.1285214284 -0.1079364345 -0.073399513 -0.074150375 -0.076550545 -0.0854210553 -0.0331875333 -0.055726092
i_1_4_1       0.192754828  0.0135875182 -3.167681e-02  0.022161203  0.0566388796  0.0337934916  0.040376559  0.030752322 -0.031183865  0.0050177554  0.0095094757  0.067400872
i_1_5_1       0.238757142 -0.1013681132 -5.398626e-02 -0.031491694 -0.0056928080 -0.0093851384 -0.023728334 -0.039820902 -0.061773522  0.0137477340  0.0189564305  0.052435450
i_1_6_1       0.393733056 -0.1556138617 -1.460646e-01 -0.173462724 -0.1386249988 -0.1245547014 -0.134772823 -0.138472615 -0.171294944 -0.1240383069 -0.1457222039 -0.095743737
i_1_7_1       0.190851186 -0.1065815940 -1.334235e-01 -0.150008193 -0.1779171108 -0.1466708452 -0.177284964 -0.171586910 -0.089742395 -0.0434135639 -0.0728496952 -0.109754352
i_1_8_1       0.265566263 -0.1219354519 -1.555617e-01 -0.166058802 -0.1702252626 -0.1447710176 -0.168321090 -0.112290085 -0.076447558 -0.1183652745 -0.1286800098 -0.175726915
i_1_9_1       0.151469695 -0.0533997860 -9.585475e-02 -0.067644138 -0.0260343424 -0.0647799844 -0.087721863 -0.082423052 -0.050307142 -0.0185785679  0.0367641946  0.031440220
i_1_10_1      0.229001597 -0.1401977535 -1.554608e-01 -0.204235898 -0.1778896435 -0.1830318588 -0.193199577 -0.131528630 -0.121464321 -0.0798798016 -0.1218852750 -0.114647542
i_1_11_1      0.121782166 -0.0528174416 -1.163970e-01 -0.124797944 -0.1231532899 -0.0742012502 -0.076891816 -0.069644925 -0.059808559 -0.0897220532 -0.0641505693 -0.075178536
i_1_12_1      0.225366651 -0.0445817124 -5.353807e-02 -0.009393639  0.0051960892 -0.0342999929 -0.002119745  0.030236467 -0.023401383 -0.0021884877  0.0706251126  0.051591394
i_1_13_1      0.122002768 -0.0893469689 -4.202082e-02 -0.054911239 -0.0028997748 -0.0301270441 -0.027666851 -0.024708395 -0.099768080  0.0191050360 -0.0017254830  0.033361628
i_1_1_2       0.183662386  0.0093637975  2.174596e-02 -0.004657165  0.0068246415 -0.0538902773 -0.008808817 -0.009224361  0.037083173  0.0044389753  0.0780310511  0.044618016
i_1_2_2       0.120064804 -0.0144901340  6.350652e-02  0.038353386  0.0688436565  0.0761560443  0.039578374  0.063066457  0.042678022  0.0916054290  0.0076224589  0.086510812
i_1_3_2       0.228895570 -0.0754471411 -1.120540e-01 -0.123662968 -0.1098142359 -0.1376327636 -0.117576555 -0.140750850 -0.103501133 -0.0831437647 -0.0908954531 -0.132580721
i_1_4_2       0.109745549 -0.0590323032 -1.370580e-03 -0.013918895  0.0088242344 -0.0102387204 -0.059391972 -0.022200711  0.004450994 -0.0058811336 -0.0331875333  0.020034456
i_1_5_2       0.202009264 -0.1056617574 -7.690411e-02 -0.099444619 -0.0756146667 -0.1008635169 -0.100832539 -0.071154107 -0.101733405 -0.0840041053 -0.0971771690 -0.068967429
i_1_6_2       0.138018582  0.0226572279  1.143306e-02 -0.017060126 -0.0010004820 -0.0087108425  0.016057655  0.061362683 -0.011672230  0.0150433659  0.0238632202  0.001501089
i_1_7_2       0.074500747  0.0624846170  3.158149e-02 -0.036294732  0.0121520086 -0.0337042599 -0.040898984 -0.055195962  0.031369117 -0.0180189767 -0.0099238873  0.048641047
i_1_8_2       0.238183121 -0.0293031339  2.788605e-02  0.026873084  0.0297913554 -0.0093269182 -0.018499158  0.017941442 -0.020442324  0.0492976901  0.0668084575  0.051752543
i_1_9_2       0.365849517 -0.1478073685 -1.619523e-01 -0.195887931 -0.1196388516 -0.1242223720 -0.105427683 -0.140429677 -0.155002154 -0.1744634945 -0.1833587639 -0.114581482
i_1_10_2      0.299167302 -0.1212586941 -1.551694e-01 -0.171829530 -0.0956452545 -0.1506036042 -0.109644379 -0.134386241 -0.008366390 -0.1032353364 -0.1184414062 -0.084857664
i_1_11_2      0.102651507 -0.0462805820 -7.846405e-02 -0.109431219 -0.0629440063 -0.0431100849 -0.107288660 -0.125251547 -0.021497272 -0.0331650567 -0.0553839057 -0.056041337
i_1_12_2      0.219157008 -0.0068649329 -5.837036e-03  0.038876294  0.0710073449  0.0405137196  0.014744153  0.058806692  0.006576618  0.0026418876  0.0679151924  0.110335269
i_1_13_2      0.271310228 -0.1189615952 -1.221064e-01 -0.128089815 -0.0987751049 -0.1394124520 -0.158262641 -0.147306353 -0.104065235 -0.0633281040 -0.0004216419 -0.039441119
i_1_1_3       0.161674493 -0.0670183383 -4.238312e-02 -0.029873983 -0.0278716310 -0.0127116989 -0.051112689 -0.016277922  0.033028080 -0.0683773426 -0.0012933935 -0.041970252
i_1_2_3       0.274698484 -0.0924438987 -7.670312e-02 -0.087503378 -0.0716394773 -0.0585350252 -0.065436646 -0.044698302 -0.060209229 -0.0306101783 -0.0134715460 -0.022721823
i_1_3_3       0.217519061  0.0227872229 -6.165124e-02 -0.143023380 -0.0887761399 -0.1715989880 -0.174513450 -0.212169624  0.024521693 -0.0261677191 -0.0942555866 -0.058566368
i_1_4_3       0.327843074 -0.0645706482 -6.833144e-02 -0.091933680 -0.0425924201 -0.0477272289 -0.036658689  0.006139877  0.021252446 -0.0226110028 -0.0634346973 -0.005959822
i_1_5_3       0.334420890 -0.0299070330 -7.096291e-02 -0.070106651 -0.0135485276 -0.0759540971 -0.068298013 -0.024105751 -0.080134290 -0.0321906771 -0.0391412204  0.035189663
i_1_6_3       0.136279621 -0.1202945192 -1.387250e-01 -0.067195229 -0.0900125985 -0.1057362269 -0.078641335 -0.031214268 -0.145397821 -0.1110068155 -0.0228306771 -0.061775573
i_1_7_3       0.289761679 -0.1264460116 -1.382244e-01 -0.149998714 -0.1113429174 -0.1195108081 -0.061783397 -0.088196739 -0.124040727 -0.0780170056 -0.0514681416 -0.031870458
i_1_8_3       0.343744571 -0.1145615741 -1.200867e-01 -0.134135907 -0.0800982773 -0.1024898510 -0.079510599 -0.076020736 -0.033646348 -0.0321010409 -0.0701870668  0.025636773
i_1_9_3       0.173526200 -0.0684636767 -9.176731e-02 -0.058640282 -0.0386556640 -0.0654075098 -0.070174682 -0.014291465 -0.087734107 -0.0407850384  0.0039996178  0.010063656
i_1_10_3      0.250453058  0.0306581313  5.466859e-02  0.026971110  0.0744283754  0.0541321672  0.017945137  0.053149966 -0.025287756  0.0050177554 -0.0266533192  0.049202636
i_1_11_3      0.300194188  0.0409560766  9.627609e-02  0.046533491  0.0789361575  0.0605773956 -0.016821515  0.024324960  0.027100319  0.1409649117  0.0770984003  0.110074668
i_1_12_3      0.276037165  0.0026881457 -2.970722e-02 -0.012993468 -0.0083040008 -0.0252614433 -0.087425010 -0.037609386 -0.044135618 -0.0365338886  0.0231174946  0.063796269
i_1_13_3      0.331379882 -0.0377701513  4.509734e-02  0.022419697  0.0695590397  0.0301767228  0.011321445  0.002206564 -0.003252878  0.0593380673  0.0872215876  0.117132736
i_1_1_4       0.186054684 -0.0629105787  1.954346e-02 -0.027372443  0.0034512710 -0.0116719232 -0.048703794 -0.004585117 -0.086363032 -0.0098028276 -0.0841364914 -0.017117910
i_1_2_4       0.160174970 -0.0199159361 -5.263769e-02 -0.079424791 -0.0675618763 -0.1212542800 -0.143018775 -0.055344176  0.002011224 -0.0143089496 -0.0006206544 -0.042555300
i_1_3_4       0.181806099 -0.0396506190 -6.001965e-02 -0.096017239 -0.0537892295 -0.1157522516 -0.139435061 -0.140086488 -0.069186769 -0.0781901533 -0.1009342621 -0.055726092
i_1_4_4       0.325723546 -0.0314899874  1.112021e-02  0.006181672  0.0179575346  0.0004562106 -0.005072597 -0.016290803 -0.057773925  0.0375440428  0.0704118245  0.055031279
i_1_5_4       0.348557003  0.0209212551  4.659619e-02  0.015111423  0.0449386235  0.0085221885 -0.005771554  0.007418320  0.009525793  0.0545974226  0.0453925198  0.042043997
i_1_6_4       0.161674493 -0.0153421008 -7.517092e-02 -0.069915560 -0.1113429174 -0.1898419289 -0.168490472 -0.058896480  0.013394479 -0.0201790278 -0.0615030912 -0.112668804
i_1_7_4       0.166641668  0.0381253382  7.084360e-02  0.046118976  0.0316367499 -0.0375096935 -0.065187909  0.012699389 -0.007298100  0.0845948094  0.0951996463  0.027748751
i_1_8_4       0.309065641 -0.1023175599 -1.141185e-01 -0.115667020 -0.1196206147 -0.1605659346 -0.144442710 -0.095724696 -0.047374539 -0.0336525475 -0.0422450893 -0.076048576
i_1_9_4       0.212098075 -0.1292245456 -8.392958e-02 -0.090391425 -0.0333089739 -0.0337686956 -0.082630897 -0.077246625 -0.128131786 -0.0322658481 -0.0152838610  0.021911293
i_1_10_4      0.115823854  0.0197950139 -1.198400e-02 -0.038764290  0.0048876191 -0.0428676699 -0.060564839 -0.065237584  0.021881116  0.0165971908  0.0034823432 -0.017524227
i_1_11_4      0.132787867 -0.0233935226 -2.302313e-02 -0.030655346 -0.0153269897 -0.0458995961  0.005010850 -0.022667087 -0.112124580 -0.0792528667 -0.0265783958  0.025344879
i_1_12_4      0.049674305  0.0533669499  7.954375e-02  0.070564104  0.0739054480  0.0695086810  0.052262406  0.099802178  0.050720606  0.1056404820  0.0883796493  0.123823471
i_1_13_4      0.195118495 -0.0834579297 -6.880438e-02 -0.061016665 -0.0827944573 -0.0895484777 -0.084137692 -0.104249375 -0.099486390 -0.0368741719  0.0335289827 -0.032963456
i_1_1_5       0.405622075  0.0007488535 -3.087311e-02 -0.053428759  0.0237789266 -0.0483613848 -0.070403015 -0.024295152 -0.034978672 -0.0374700067  0.0022240555  0.035298270
i_1_2_5       0.253582193 -0.0441712857  1.305046e-02  0.003963183  0.0007449408 -0.0389798301 -0.044326210  0.003100935 -0.060718197  0.0243982563  0.0598134778  0.030155320
i_1_3_5       0.142097382 -0.1121781102 -5.732139e-02 -0.040739563 -0.0498126038 -0.0850531339 -0.120218380 -0.061496184 -0.142460345 -0.0615630489 -0.0472382191 -0.075706149
i_1_4_5       0.357352586 -0.0848931640 -5.267867e-02 -0.041715391 -0.0048852770 -0.0248515454 -0.057544167 -0.010278279 -0.047628916  0.0013475001 -0.0262432288  0.061914207
i_1_5_5       0.271579508 -0.0154213668  2.194618e-02 -0.009772025 -0.0136976474 -0.0260995760 -0.052529933 -0.034493579 -0.091909157  0.0192276510  0.0342911573 -0.033770949
i_1_6_5       0.420863304  0.0259000237  2.036511e-02  0.023749159  0.0323082425  0.0345079903  0.003188080 -0.004139016  0.032560699  0.0388906962  0.0750455246  0.074332009
i_1_7_5       0.125690175 -0.1066495421 -2.331469e-02 -0.030870086 -0.0530792027 -0.0215971467 -0.020153363 -0.022323751 -0.110284950 -0.0071755571 -0.0176944198 -0.046521379
i_1_8_5       0.233846464 -0.0425788263  1.460491e-02  0.022060746  0.0156806348  0.0075776276 -0.049258652  0.026084336 -0.097020042  0.0184571224  0.0536287202  0.030155320
i_1_9_5       0.379139720 -0.0547529609 -6.605049e-02 -0.084079273 -0.0591406754 -0.0761911963 -0.102855983 -0.093768025 -0.073928985 -0.0139978649  0.0248226360 -0.007777438
i_1_10_5      0.336915483  0.0031409458  3.954048e-02  0.032114663  0.0198650487 -0.0068790090 -0.042604920  0.037404610 -0.009464537  0.0460647009  0.0319690951  0.055037334
i_1_11_5      0.243841525  0.0449946660  8.830044e-02  0.077908212  0.0356164108  0.0499446647 -0.028407211  0.004040518 -0.048545146  0.0406504071  0.0870701874  0.027576760
i_1_12_5      0.272360639  0.0220915114  1.012377e-01  0.060651830  0.1031689728  0.0358120132 -0.001424298  0.012345083  0.066535188  0.1363877775  0.0738179705  0.118332707
i_1_13_5      0.320065669  0.0121244650  4.910305e-02  0.035077599  0.0425623354  0.0419138213  0.013193552  0.018549736  0.094814972  0.1326257423  0.0760331632  0.172128910
i_1_1_6       0.310818539 -0.0624174232 -9.806173e-02 -0.093744760 -0.0685698993 -0.0609371705 -0.081172448 -0.081340721 -0.154706665 -0.0725407689 -0.0530796621 -0.038552428
i_1_2_6       0.230572711 -0.0006923435  6.026565e-02  0.022514922  0.0526107485  0.0586548726  0.014662029  0.007676845 -0.003609227  0.1052417871  0.0608443561  0.020926490
i_1_3_6       0.036577478 -0.0239361732 -3.803393e-02 -0.061319983 -0.0557575800 -0.0515106745 -0.096699750 -0.080950276 -0.114911819 -0.0251537511 -0.1341860701 -0.091552488
i_1_4_6       0.199305398 -0.0127173950  4.965535e-02 -0.003962509  0.0037865582  0.0134314974 -0.047866086 -0.045088688 -0.008180793  0.0366513666 -0.0250877606 -0.017096267
i_1_5_6       0.199467896  0.0944469784  4.773642e-02  0.053356666  0.0646946622  0.0244281322 -0.012052110  0.031908232 -0.022175316  0.0405810132  0.0607917139  0.062221562
i_1_6_6       0.257739883 -0.0876888334 -3.229457e-02 -0.067246121 -0.0978798067 -0.0882525323 -0.109801580 -0.085533079 -0.035689523 -0.0008997019 -0.0113283431 -0.082369424
i_1_7_6       0.356155350 -0.1053176519 -1.052004e-01 -0.108155574 -0.0245140625 -0.0352896596 -0.037516830 -0.080151623 -0.093460392 -0.0583619592 -0.0663856893  0.076320438
i_1_8_6       0.350358861  0.0045087765  1.635088e-02  0.034120938  0.0398130539  0.0347791388  0.002237774  0.023619857  0.067657498  0.0814610341  0.1048586527  0.114792872
i_1_9_6       0.186326075 -0.0745626719 -2.898986e-02 -0.059798394 -0.0462917617 -0.0109999471 -0.063678903 -0.053135524 -0.084757934 -0.0732887787 -0.0956918338 -0.040720418
i_1_10_6      0.311382821 -0.0348394247 -2.195401e-02  0.031163039  0.0215506053  0.0325669583 -0.032740396 -0.026648505 -0.047416947  0.0291161945  0.0624107548  0.056635609
i_1_11_6      0.237924226 -0.1281945938 -1.203131e-01 -0.051507469 -0.0541167270 -0.0734997406 -0.069458597 -0.075532386 -0.120606694 -0.0814516327 -0.0124054164  0.010297383
i_1_12_6      0.241239038 -0.0324492171 -4.055656e-05  0.021333819  0.0212593119  0.0284620078 -0.013126440 -0.007495647 -0.014286006  0.0246462740  0.0328376378  0.043037858
i_1_13_6      0.301700517 -0.0140784355  2.204509e-02  0.003333227  0.0116147877  0.0017741376 -0.005450772  0.018141880 -0.004457406  0.0569006806  0.0717642273  0.080253279
i_1_1_7       0.287935318 -0.0119046452 -2.061700e-03 -0.077762436  0.0062029886 -0.0139373480 -0.023194390 -0.013460201 -0.005106600  0.0537263068 -0.0700982095  0.048785382
i_1_2_7       0.201840053  0.0051589406  6.624376e-02  0.038395295  0.0730633780  0.0908767063  0.039629830  0.056359758  0.032178052  0.0674769454  0.0482369762  0.124913657
i_1_3_7       0.342816026 -0.0351082550 -7.411205e-02 -0.078540230 -0.0228950299 -0.0618688382 -0.062014398 -0.050210716 -0.051783236 -0.0434302580 -0.0306097763  0.042167664
i_1_4_7       0.336370244 -0.0019338365  8.468839e-03  0.010759244  0.0180512161  0.0451287680  0.000139840  0.028119819 -0.002601579  0.0266131279  0.0263601252  0.002353034
i_1_5_7       0.180851936 -0.0205451134 -1.302619e-01 -0.134894022 -0.0892429969 -0.1306626378 -0.158792365 -0.136383512 -0.077328521 -0.0945583000 -0.0432520867 -0.039028306
i_1_6_7       0.156688472 -0.0167542327  4.724056e-02  0.022326408  0.0090928016  0.0382673630 -0.008808817 -0.011468124 -0.078686892  0.0937598190  0.0188596955 -0.006428019
i_1_7_7       0.362696428 -0.0533931968 -9.626309e-03  0.015953347  0.0585456150  0.0871348733  0.027850813  0.026449611 -0.016216352  0.0135402495  0.0842297593  0.097366603
i_1_8_7       0.361763215  0.0351210857 -1.682649e-02  0.014083292  0.0118006496 -0.0081054493 -0.077321589 -0.018333454 -0.006348168  0.0187008577  0.0375540483  0.071454866
i_1_9_7       0.268373090 -0.0412899801 -1.027324e-01 -0.105950272 -0.1116059400 -0.1155468496 -0.153260075 -0.154128146 -0.004902344 -0.0703245717 -0.0291961754 -0.089908822
i_1_10_7      0.334420890 -0.0211383564 -5.555604e-02 -0.050176262 -0.0245140625 -0.0582739069 -0.102700511 -0.036761270 -0.013503783 -0.0125622154 -0.0118967514  0.035189663
i_1_11_7      0.210592993 -0.1189022004 -2.562454e-02 -0.028804326  0.0149465939 -0.0501066079 -0.078006118 -0.051264726 -0.151296257 -0.0705970268 -0.0097328548  0.057035285
i_1_12_7      0.247950330 -0.0146807679  3.983383e-02  0.035437017  0.0108586632  0.0806598935  0.050330949  0.064890454  0.010743394  0.0496406275  0.0931224764  0.069649657
i_1_13_7      1.000000000 -0.0551019841 -5.270026e-03 -0.064977540  0.0111925125 -0.0175861345 -0.027996138 -0.023410388  0.001045057 -0.0138178951 -0.0222599757  0.071512176
fam_M_1      -0.055101984  1.0000000000  7.852439e-01  0.729312712  0.7004090833  0.6331830599  0.574079512  0.594012830  0.762319326  0.6884294347  0.6265858086  0.618365805
fam_M_2      -0.005270026  0.7852438746  1.000000e+00  0.863776447  0.8262258425  0.8119431689  0.758855760  0.748509799  0.616664080  0.8512349610  0.7044685314  0.716896335
fam_M_3      -0.064977540  0.7293127117  8.637764e-01  1.000000000  0.8878904716  0.8824713722  0.826127256  0.851019393  0.556177382  0.7313334123  0.8479361145  0.753356192
fam_M_4       0.011192513  0.7004090833  8.262258e-01  0.887890472  1.0000000000  0.8908822081  0.837530459  0.852546417  0.532002533  0.6687109644  0.6906757410  0.861325370
fam_M_5      -0.017586135  0.6331830599  8.119432e-01  0.882471372  0.8908822081  1.0000000000  0.906253641  0.861302468  0.478883946  0.6640777596  0.6942010878  0.757961834
fam_M_6      -0.027996138  0.5740795116  7.588558e-01  0.826127256  0.8375304590  0.9062536410  1.000000000  0.864027325  0.407230356  0.6062469818  0.6550986972  0.735090555
fam_M_7      -0.023410388  0.5940128303  7.485098e-01  0.851019393  0.8525464173  0.8613024679  0.864027325  1.000000000  0.465382276  0.6157978971  0.6694647876  0.716065131
fam_5_1       0.001045057  0.7623193263  6.166641e-01  0.556177382  0.5320025329  0.4788839461  0.407230356  0.465382276  1.000000000  0.7069457578  0.5925286794  0.580811912
fam_5_2      -0.013817895  0.6884294347  8.512350e-01  0.731333412  0.6687109644  0.6640777596  0.606246982  0.615797897  0.706945758  1.0000000000  0.7281075819  0.695620838
fam_5_3      -0.022259976  0.6265858086  7.044685e-01  0.847936115  0.6906757410  0.6942010878  0.655098697  0.669464788  0.592528679  0.7281075819  1.0000000000  0.686690522
fam_5_4       0.071512176  0.6183658050  7.168963e-01  0.753356192  0.8613253696  0.7579618342  0.735090555  0.716065131  0.580811912  0.6956208383  0.6866905223  1.000000000
fam_5_5       0.010114467  0.5577902863  7.452724e-01  0.811962072  0.7913110475  0.8948921060  0.806372615  0.792511277  0.516797349  0.7045164593  0.7363576524  0.772883982
fam_5_6       0.035478403  0.4969307762  6.884132e-01  0.754723733  0.7792520309  0.8174406249  0.893507182  0.778040941  0.406362335  0.6283676771  0.6477716053  0.794976905
fam_5_7       0.021710888  0.4765208618  6.819328e-01  0.754744329  0.7546361248  0.7620402505  0.780118092  0.889825407  0.441416111  0.6259160991  0.6509633522  0.736797718
fam_9_1      -0.062131718  0.8872438625  6.825525e-01  0.638896276  0.6356689414  0.5536413594  0.479088654  0.489526846  0.589591405  0.5690883053  0.5274775142  0.552831432
fam_9_2       0.020934762  0.6953225185  8.918319e-01  0.774546209  0.7741783039  0.7339613550  0.693228057  0.709316860  0.521080831  0.7041146421  0.6139045841  0.679298487
fam_9_3      -0.046535567  0.6242989870  7.772138e-01  0.894292273  0.8262771324  0.8039328737  0.763403333  0.794407047  0.452672763  0.6319365669  0.6979729735  0.694299071
fam_9_4       0.015606614  0.6351594141  7.470002e-01  0.823934519  0.9151079098  0.8063350748  0.755765077  0.815741436  0.489731342  0.5908896580  0.6245724258  0.757009644
fam_9_5       0.008733734  0.5661355454  7.402926e-01  0.818415036  0.8329540320  0.9012878660  0.826807044  0.827643190  0.417847688  0.5862433894  0.6141692361  0.704110400
fam_9_6      -0.017396240  0.4947844668  6.764319e-01  0.743101878  0.7455987506  0.8082475352  0.914255135  0.793731973  0.386767874  0.5579004169  0.6156319037  0.661308430
fam_9_7       0.007262914  0.5255558504  6.698202e-01  0.768987077  0.7781982974  0.7865266194  0.795760704  0.914219475  0.416367480  0.5450534768  0.5923736173  0.666001904
fam_12_1      0.065555274  0.8399209583  6.991657e-01  0.670932193  0.6388470211  0.5924383207  0.556354305  0.592295735  0.578965536  0.6011642244  0.5816687839  0.547154103
fam_12_2      0.055327616  0.7022990249  8.884578e-01  0.745371084  0.7559435497  0.7198552441  0.682441880  0.679733081  0.526714602  0.7071722278  0.5821021823  0.665725205
fam_12_3      0.020613267  0.6700686253  8.042764e-01  0.885236816  0.8472458970  0.7908905919  0.749370829  0.782282029  0.511962058  0.7008210837  0.7126400586  0.757400055
fam_12_4      0.067781466  0.6145195059  7.356170e-01  0.800175361  0.8764039946  0.7672292097  0.728978388  0.770653068  0.476209984  0.6066986537  0.6511771999  0.731985277
fam_12_5      0.052225152  0.6149901704  7.595255e-01  0.807793073  0.8187125711  0.8874732482  0.810892694  0.783070811  0.468540994  0.6400184831  0.6593063901  0.708769090
fam_12_6      0.017023712  0.5947321161  7.237284e-01  0.778480432  0.7922220003  0.8241701704  0.867591055  0.823271959  0.409340156  0.5750307028  0.6150190109  0.676301756
fam_12_7      0.007793154  0.5629515982  6.906479e-01  0.778096320  0.8042012233  0.7894604075  0.782660844  0.896998539  0.447103381  0.5909347096  0.6173529663  0.690360837
fam_16_1     -0.075003100  0.8092734056  6.433540e-01  0.559166271  0.5393402172  0.5105858587  0.452777411  0.423622780  0.479559210  0.4928016873  0.4305920374  0.418582879
fam_16_2     -0.018154949  0.6122368754  8.127074e-01  0.691488125  0.6328910528  0.6447116375  0.592032191  0.540045197  0.416683232  0.6066443768  0.5273290102  0.480784510
fam_16_3     -0.093074814  0.5608745863  6.565899e-01  0.776054173  0.6684078687  0.7091506514  0.635302337  0.622457280  0.381851448  0.4935048815  0.5590948694  0.485209797
fam_16_4     -0.070387300  0.4949715233  6.092512e-01  0.637378147  0.7304621263  0.6705755452  0.618846173  0.581197481  0.271597994  0.4197115577  0.4359699342  0.485105072
fam_16_5     -0.026286225  0.4018837813  5.331111e-01  0.581682285  0.6220865593  0.7503371591  0.686424338  0.566668452  0.250743417  0.3832062458  0.4082534253  0.491399996
fam_16_6     -0.042851187  0.3622380124  5.226153e-01  0.564622782  0.5622912654  0.6458150855  0.741007706  0.591263109  0.154291102  0.3479830611  0.3562604826  0.404924227
fam_16_7     -0.010326325  0.4949919197  5.602422e-01  0.640623331  0.6060040025  0.6301563659  0.623915124  0.770735784  0.327947948  0.4096861324  0.4786471244  0.421953835
fam_18_1     -0.194350588  0.5770612567  3.833777e-01  0.387735750  0.3454440260  0.2981166045  0.328579867  0.320730531  0.257254390  0.2580995823  0.2627497828  0.260565384
fam_18_2     -0.111379723  0.5232493732  6.617537e-01  0.622067825  0.5567706092  0.5869617409  0.557609323  0.529298738  0.317435058  0.4155607410  0.4215333474  0.365456165
fam_18_3     -0.189133245  0.4503093711  5.231539e-01  0.623240218  0.5194152884  0.5640261835  0.522311408  0.554603022  0.258415554  0.3242053277  0.3767290659  0.330990124
fam_18_4     -0.104318086  0.4461286272  5.002891e-01  0.533294515  0.6295110743  0.5900411323  0.523599667  0.515629312  0.261416184  0.3150676956  0.3061767081  0.400851206
fam_18_5     -0.190782356  0.4295246239  5.103680e-01  0.557676715  0.5470094609  0.6468058685  0.558035468  0.509240390  0.255812396  0.3353032044  0.3559053377  0.345805155
fam_18_6     -0.173872449  0.3555835468  4.411841e-01  0.482165528  0.4852631582  0.5780281769  0.654830655  0.479111115  0.247257684  0.2839944395  0.3694493589  0.371615676
fam_18_7     -0.199748539  0.3706933346  4.309028e-01  0.520275787  0.5069354931  0.5337092399  0.525028530  0.598461828  0.230398770  0.2763339084  0.3567920760  0.310322286
                  fam_5_5       fam_5_6       fam_5_7       fam_9_1       fam_9_2       fam_9_3       fam_9_4      fam_9_5      fam_9_6       fam_9_7     fam_12_1     fam_12_2
matrix_sum_1 -0.067981641 -0.0568573728 -0.0525824844 -0.1054711231 -1.902133e-01 -0.1816332743 -0.1168986197 -0.106515143 -0.138845930 -0.1433564360 -0.013405672 -0.118452294
matrix_sum_2 -0.047609917 -0.0217883612 -0.0580363615 -0.0572981577 -6.003984e-02 -0.1297579897 -0.0394084285 -0.106715951 -0.129311599 -0.1223990461 -0.002387257 -0.028960409
matrix_sum_3 -0.011782700  0.0080035602  0.0017400266 -0.0399146969 -5.774113e-02 -0.0937192047 -0.0271546708 -0.070608498 -0.092641611 -0.0253500668  0.016798712 -0.026140290
matrix_sum_4 -0.024269546 -0.0178931540 -0.0095855983 -0.0158580291 -3.809803e-02 -0.0692379176 -0.0182052788 -0.100020467 -0.117804281 -0.0643741933  0.078329240  0.019619485
matrix_sum_5  0.055983570  0.0160998378  0.0293885384  0.0265677416  4.157769e-02 -0.0077705135  0.0283837200  0.009907868 -0.023619970  0.0311144464  0.042248727  0.030587756
matrix_sum_6  0.033980296  0.0144847127  0.0204206557  0.0410189326 -3.414084e-02 -0.0316642930 -0.0022781439  0.003330873 -0.078881715 -0.0460195152  0.016313234  0.001790303
matrix_sum_7  0.034681969  0.0086459241  0.0132220375 -0.0086099479 -2.057233e-02 -0.0700600206  0.0098814305  0.011237270 -0.074698773 -0.0336554385  0.059741348  0.015145660
i_1_1_1      -0.055200460 -0.0154020714 -0.0705745485 -0.0721724341 -1.459900e-01 -0.1038490147 -0.0966326848 -0.092696594 -0.083172246 -0.1218282503 -0.077454009 -0.179377163
i_1_2_1       0.044956609  0.0077643045  0.0227287591  0.0828862702  1.060976e-02  0.0589143907  0.0679840241  0.075420769  0.004768445  0.0300693234  0.139476794  0.078233237
i_1_3_1      -0.027140389 -0.0179653926 -0.0131024975 -0.0742124731 -1.643067e-01 -0.0793987441 -0.0875520177 -0.065822971 -0.016028459 -0.0451625328 -0.015965236 -0.160675183
i_1_4_1       0.001741701  0.0873358436  0.0326328326  0.0476058319  2.394053e-02  0.0124783394  0.0743278539  0.101193486  0.033383577  0.0299424206 -0.009399426 -0.064796169
i_1_5_1       0.063165437  0.0170388181  0.0520736493 -0.1188107481 -7.907287e-02 -0.0430906082 -0.0611804773 -0.015483105 -0.044805255 -0.1068636845 -0.001762028 -0.062430313
i_1_6_1      -0.089098787 -0.0673952580 -0.0775606645 -0.0981590983 -1.228760e-01 -0.1592388753 -0.1020047850 -0.116818654 -0.125567100 -0.1218325713 -0.023220863 -0.051637434
i_1_7_1      -0.076920260 -0.1242795897 -0.1206566105 -0.0828066132 -1.958466e-01 -0.1631734189 -0.1507463580 -0.152191445 -0.167473257 -0.1688410717 -0.046285746 -0.082443032
i_1_8_1      -0.106483702 -0.1323078830 -0.0496380094 -0.0895917234 -1.612703e-01 -0.1757543287 -0.1248029269 -0.107859170 -0.157472563 -0.1210268051 -0.055057747 -0.096248553
i_1_9_1      -0.010183564  0.0049206377 -0.0536540379 -0.0241965953 -7.690726e-02 -0.0770156331 -0.0123408301 -0.018588555 -0.061823795 -0.0552178639  0.004891091 -0.046284020
i_1_10_1     -0.080901713 -0.1131539201 -0.0561959124 -0.1073183500 -1.432824e-01 -0.2010828045 -0.1572355292 -0.139383942 -0.159085821 -0.1447411204 -0.047964711 -0.098517984
i_1_11_1     -0.068816421 -0.0837124544 -0.0520736493 -0.0505348883 -1.132665e-01 -0.1231160234 -0.1138734895 -0.099725828 -0.075730621 -0.0604481448 -0.014096221 -0.034268813
i_1_12_1     -0.027347058  0.0459337696  0.0217902518 -0.0195124273 -5.602017e-02 -0.0558563346  0.0342281424 -0.004424887 -0.012152389 -0.0076179537  0.058623536  0.001026229
i_1_13_1     -0.006994871  0.0337621161  0.0276124675 -0.0820584651 -4.947129e-02 -0.0770385614 -0.0327456944 -0.055737682 -0.038136998 -0.0447692294  0.028042252 -0.003436238
i_1_1_2      -0.004096277  0.0406816956  0.0353279974 -0.0341075609  4.380944e-02 -0.0609767009 -0.0027516390 -0.074573854 -0.046856889 -0.0752665858  0.046930381  0.021526077
i_1_2_2       0.080465704  0.0727348995  0.0561690217  0.0034725706  9.939073e-02  0.0341956338  0.1023369324  0.063943735  0.006920722  0.1004026244  0.002276304  0.062242016
i_1_3_2      -0.082110586 -0.0852495010 -0.1191309922 -0.0470244062 -1.375342e-01 -0.1236589736 -0.0969165809 -0.101610721 -0.119010378 -0.1138042096 -0.002344104 -0.071882179
i_1_4_2       0.010508116  0.0486644975 -0.0206810630 -0.0161892074  6.549487e-03  0.0313329755  0.0750176600  0.029207725 -0.059830928  0.0051778700  0.040382655  0.069894157
i_1_5_2      -0.071777391 -0.0761598145 -0.0778911039 -0.0954845117 -4.442454e-02 -0.0860045372 -0.0619109171 -0.096060599 -0.107056166 -0.0998280374 -0.111627340 -0.069282686
i_1_6_2       0.025362374  0.0770103570  0.0848396168  0.0485407521  3.808434e-02 -0.0380292166  0.0231078159 -0.040554760  0.027483003  0.0256480527  0.066987251  0.008061895
i_1_7_2       0.006656189 -0.0013540283  0.0019636126  0.0916280392  7.299499e-02 -0.0298158060  0.0321570306 -0.032393671 -0.015215792 -0.0162766488  0.083734064  0.108447991
i_1_8_2       0.037963988  0.0316109736  0.0342926518  0.0374394909  8.387852e-03  0.0102837866  0.0340239736 -0.013937763 -0.005930439  0.0215090150  0.018796586  0.041931118
i_1_9_2      -0.106779640 -0.0964250942 -0.1251374739 -0.1433910600 -1.413631e-01 -0.1707562236 -0.1124350277 -0.109517886 -0.101060010 -0.1600767872 -0.054516672 -0.075655862
i_1_10_2     -0.106452092 -0.0899852485 -0.1060869246 -0.0749757943 -1.485652e-01 -0.1705138807 -0.1229594487 -0.172688662 -0.093977097 -0.1408279547 -0.035105269 -0.132580347
i_1_11_2     -0.022676340 -0.0360781115 -0.1382394893 -0.0437598590 -6.291110e-02 -0.0907274391 -0.0556154002 -0.063202378 -0.114403212 -0.1424579378 -0.019494675 -0.081982166
i_1_12_2      0.050588881  0.0662696270  0.0817597627 -0.0193019430  1.668979e-02  0.0310919697  0.0738153082  0.045774654 -0.005705023  0.0343762823  0.040745709  0.058638329
i_1_13_2     -0.111297660 -0.0791815754 -0.0640256594 -0.0661708548 -1.007000e-01 -0.1336587876 -0.1173093680 -0.099379959 -0.167034463 -0.1774326411 -0.079719295 -0.099008715
i_1_1_3       0.026455701 -0.0768506503 -0.0198919605 -0.0422093626 -5.656335e-02 -0.0881338402  0.0065331581 -0.069818811 -0.012024831  0.0253099886 -0.036307286 -0.033027927
i_1_2_3      -0.013401596 -0.0266445201 -0.0340195070 -0.0714786660 -5.796289e-02 -0.1103378717 -0.0592176997 -0.035653524 -0.040308564  0.0019093372 -0.035323041 -0.073419291
i_1_3_3      -0.130616265 -0.1045252953 -0.1775599697  0.0038337297 -8.744834e-02 -0.1718284785 -0.1059190522 -0.175243275 -0.193369175 -0.2038020200  0.028720547 -0.033528137
i_1_4_3       0.011587568 -0.0266445201  0.0414344926 -0.0429505953 -3.433671e-02 -0.0613391458 -0.0201215071 -0.051826997  0.024299998  0.0178204808  0.019219890 -0.005901551
i_1_5_3      -0.027071060  0.0265273769 -0.0138976658 -0.0521129589 -5.359390e-02 -0.0765932518 -0.0120238097 -0.069936680 -0.087371599 -0.0137951695  0.003823943 -0.051789011
i_1_6_3      -0.064352719 -0.0330890655 -0.0045336351 -0.0576052954 -1.284126e-01 -0.0361446327 -0.0829780663 -0.069995956 -0.033992135 -0.0347728407 -0.049113249 -0.060154139
i_1_7_3      -0.043810284 -0.0275030581 -0.0603045213 -0.1281560286 -8.503483e-02 -0.1570225738 -0.0971179072 -0.089309174 -0.050954141 -0.0417998296 -0.083256362 -0.132473327
i_1_8_3      -0.066591032  0.0008567093  0.0032421998 -0.1120201764 -9.638561e-02 -0.1136418357 -0.0879651491 -0.086565442 -0.059852842 -0.0315477863 -0.041864924 -0.087677612
i_1_9_3      -0.014156793  0.0208787740  0.0607116995 -0.0451252430 -1.012577e-01 -0.0569504370 -0.0381342277 -0.068644444 -0.073551846 -0.0218245058  0.020511710 -0.065066516
i_1_10_3      0.031886517  0.0517692104  0.0265647439  0.0321195974  4.674103e-02  0.0242999241  0.0630088914  0.030956362 -0.030915530  0.0644913675  0.058276442  0.108958921
i_1_11_3      0.094012882  0.0320035340  0.0596536208  0.0970161203  6.930653e-02  0.0356540649  0.0564549064  0.033496956 -0.036075377  0.0028418211  0.089404152  0.091031647
i_1_12_3      0.005967617  0.0077010357 -0.0397920326  0.0606759402  2.221587e-02  0.0182832772  0.0462156318  0.032950742 -0.097998603 -0.0149613641  0.068033927  0.017131527
i_1_13_3      0.066651395  0.1045252953  0.0739082107  0.0268361082  1.055911e-01  0.0351182292  0.0716935081  0.047940400  0.047008927  0.0241923261  0.014360274  0.073277990
i_1_1_4      -0.031314875 -0.0459486889 -0.0086153027 -0.0209399265  2.352464e-02 -0.0002606204  0.0230574538 -0.014142584 -0.041547036  0.0031990193 -0.011935939  0.054155542
i_1_2_4      -0.054440168 -0.0842383230  0.0137862378 -0.0156149850 -6.471457e-02 -0.0945346966 -0.0564946813 -0.088450991 -0.119898419 -0.0286842608  0.007077931 -0.046758741
i_1_3_4      -0.087377996 -0.0994019249 -0.0964667172  0.0289399992 -6.464059e-02 -0.0793987441 -0.0522107834 -0.102373238 -0.162036688 -0.1386518522 -0.001878263  0.008861096
i_1_4_4       0.071633146  0.0744092110  0.0585041536  0.0001194648 -1.424701e-03 -0.0030094276  0.0422790934  0.007368853  0.013338429 -0.0050372195  0.038372088  0.020281805
i_1_5_4       0.063092110  0.0675305029  0.0542310350  0.0613523453  5.834323e-02 -0.0005770100  0.0324027795 -0.012027495 -0.002111308  0.0007588483  0.103639474  0.066231020
i_1_6_4      -0.134152266 -0.1163287241 -0.0502013811 -0.0765880290 -1.040158e-01 -0.0979750878 -0.0876950831 -0.177015808 -0.167742071 -0.0705611802  0.020031606 -0.069189891
i_1_7_4       0.007462545 -0.0349318925  0.0414736381  0.0034725706  5.107579e-02  0.0341956338  0.0338077366 -0.021104583 -0.056781381  0.0027889618  0.063736524  0.068816877
i_1_8_4      -0.071804112 -0.0587761501 -0.0228221334 -0.0470657455 -1.110890e-01 -0.1532559988 -0.0977191404 -0.139752594 -0.128576010 -0.1220638002  0.011248148 -0.058480321
i_1_9_4      -0.015644050 -0.0424738538 -0.0379325179 -0.1133978284 -6.202041e-02 -0.0845300899 -0.0473100687 -0.029426170 -0.090833649 -0.0537379589 -0.011224842 -0.055717380
i_1_10_4     -0.016345190 -0.0075085114 -0.1008651191 -0.0298253405 -3.306073e-02 -0.0525403765  0.0007545975 -0.068546230 -0.065987770 -0.0621881044  0.075195409  0.016651529
i_1_11_4     -0.031250325  0.0341343440 -0.0005522496 -0.0068333769  6.154400e-03 -0.0149154500 -0.0205088616 -0.031428307 -0.004521835  0.0030013382  0.067540144  0.015431392
i_1_12_4      0.095062099  0.0940839089  0.1185560268  0.1091338546  6.304458e-02  0.0874123766  0.1089224682  0.031941525  0.061241965  0.0960693729  0.118055855  0.113324590
i_1_13_4     -0.054445619 -0.0251416536 -0.0688549756 -0.0496836583 -7.134713e-02 -0.0713164470 -0.0648179237 -0.097736319 -0.121645851 -0.1030985420 -0.022984686 -0.050785553
i_1_1_5       0.004962862 -0.0312965151 -0.0024114124  0.0402947813 -2.912383e-03 -0.0486558690  0.0221690583 -0.025087302 -0.064543630 -0.0029420334  0.062432213 -0.017108111
i_1_2_5       0.055899696  0.0158963808  0.0350637178 -0.0154203880  5.989579e-02 -0.0179265524  0.0435174684 -0.010597548 -0.021806953  0.0049633488 -0.016589822 -0.012555238
i_1_3_5      -0.030398149 -0.0727963723 -0.0557381910 -0.1056553658 -5.634206e-02 -0.0604898753 -0.0288177403 -0.042660059 -0.154365788 -0.0569156735 -0.059122803 -0.087011311
i_1_4_5       0.009237616  0.0143998982  0.0260096423 -0.0309116172 -2.188970e-02 -0.0273702817 -0.0124309701 -0.033176470 -0.048494497  0.0105537197  0.007793412 -0.044467980
i_1_5_5      -0.036978959 -0.0241498453 -0.0477245966  0.0740881205  4.259276e-02  0.0338574970  0.0254608525  0.013260115  0.032467002  0.0213464267  0.064245838  0.055460480
i_1_6_5       0.062419862  0.0783813012  0.0185249369  0.0106840859 -1.037661e-02 -0.0251625355  0.0051113777  0.001128832 -0.024636578 -0.0336407197  0.083166851  0.031186263
i_1_7_5       0.029305349 -0.0217273461  0.0045070020 -0.0904069939 -3.562321e-02 -0.0137679950 -0.0646196944  0.001826388  0.028233133  0.0448684871 -0.022678943  0.006586365
i_1_8_5       0.018779878  0.0463103746  0.0475172876  0.0004708515 -2.784218e-02 -0.0179265524  0.0319024857 -0.004591381 -0.045799933  0.0345070914  0.012345914  0.037591422
i_1_9_5      -0.030887856 -0.0719373909 -0.0284526263  0.0159381906 -5.449860e-02 -0.1161496949 -0.0782773687 -0.082364242 -0.067786692 -0.0740373983 -0.020364048 -0.047140737
i_1_10_5      0.041235829 -0.0111702086  0.0474324936  0.0288217652  9.309069e-02  0.0412526370  0.0497683433  0.015522979  0.015094544  0.0518417062  0.041328335  0.035243296
i_1_11_5      0.034412308 -0.0095815152 -0.0346356285  0.0834386487  7.025333e-02  0.0477703467  0.0060032804  0.046712732 -0.014172491  0.0157061605  0.072641613  0.074876048
i_1_12_5      0.065950191  0.0509378295  0.0572380686  0.0742489287  1.490562e-01  0.0726120126  0.1370930126  0.097629376  0.062715043  0.0684619935  0.056399766  0.095932747
i_1_13_5      0.114669047  0.0736300302  0.0668787637  0.0716062953  4.369271e-02  0.0297813472  0.0271311262  0.046913552  0.031891670  0.0780054632  0.010343621  0.036195131
i_1_1_6      -0.030653237 -0.0113020305 -0.0269956431  0.0398372342 -1.024696e-01 -0.0858640487 -0.0524110035 -0.053672586 -0.073768802 -0.0407778048 -0.015361001 -0.069510810
i_1_2_6       0.095172466  0.0383771585  0.0694737881  0.0741773084  6.919377e-03  0.0148714792  0.0464168027  0.052771808  0.033264853  0.0177433955  0.003071911  0.044448927
i_1_3_6      -0.048178596 -0.0996010263 -0.1023821904  0.0792598543 -4.266657e-02 -0.0397056631 -0.0109608851 -0.020731348 -0.061908028 -0.0792695856  0.070848573  0.048033202
i_1_4_6      -0.004705384 -0.0508904886 -0.0215747464  0.0682659818  4.720605e-02  0.0294729406  0.0292013892  0.022079267 -0.056265885 -0.0421939509  0.053796646  0.052266144
i_1_5_6       0.031263991  0.0763414364  0.0636253417  0.1441388455  2.696018e-02  0.0404191645  0.0474082958  0.035355072 -0.070283777 -0.0154220393  0.123729627  0.088494030
i_1_6_6      -0.033772286 -0.0965896872 -0.0097888203 -0.0593986958 -4.707285e-02 -0.0782925925 -0.0688494349 -0.030838085 -0.099615779 -0.0801482971 -0.017527655 -0.023987436
i_1_7_6       0.020621244  0.0533227071 -0.0070402649 -0.0579464991 -9.224334e-02 -0.1099914720 -0.0440020269 -0.036864480 -0.014708727 -0.0658524130 -0.021669013 -0.107014260
i_1_8_6       0.100394456  0.0713682122  0.1147524412  0.0121272814  1.459531e-02 -0.0131218573  0.0608924691  0.030478584  0.001310261 -0.0098292669  0.104656962  0.045010021
i_1_9_6      -0.040245648 -0.0415112304 -0.0467801306 -0.0019318209  2.063848e-02 -0.0384337538 -0.0379645345  0.005284393 -0.075415188 -0.0179394901 -0.056589022  0.016078427
i_1_10_6      0.065755887  0.0369800684  0.0014163594  0.0076674595 -1.850566e-02  0.0156777809  0.0147710243  0.024715387 -0.035845857  0.0032989536 -0.003590068 -0.026615119
i_1_11_6     -0.055137718  0.0030187811 -0.0101720360 -0.0317651894 -8.381977e-02 -0.0068982236 -0.0230572086 -0.036762586 -0.080498137 -0.0846731414 -0.095136812 -0.119940861
i_1_12_6      0.020660906  0.0349942633  0.0462201073  0.0390426947 -1.121679e-02  0.0193855688  0.0020455361  0.015357068 -0.052896351  0.0036999134 -0.029443129  0.025512994
i_1_13_6      0.084320096  0.0380914187  0.0470210696  0.0146343205  7.541177e-03 -0.0167569004 -0.0074874062 -0.001106222 -0.026514303  0.0348249312  0.031976474  0.050285221
i_1_1_7      -0.008205474  0.0506068061  0.0105111030  0.0255477643  3.165653e-20 -0.0182832772  0.0420142108 -0.034037030 -0.018080923  0.0192360395  0.029306922  0.002015474
i_1_2_7       0.083266917  0.0571793263  0.0898070149  0.0335573204  7.708332e-02  0.0450970363  0.0807635340  0.097242499  0.085145611  0.0758507964  0.059932372  0.081544750
i_1_3_7      -0.003346518  0.0245392407 -0.0013535899  0.0078997494 -6.626634e-02 -0.1024138977 -0.0328528793 -0.056536885 -0.062254096 -0.0427454529  0.029402576 -0.012591046
i_1_4_7       0.048702116 -0.0308692430  0.0392498448 -0.0140166037 -1.567103e-02 -0.0660612558 -0.0124309701  0.056221204 -0.048494497 -0.0020102323  0.050862269  0.026617601
i_1_5_7      -0.082054738 -0.1210162754 -0.1449030622  0.0140512704 -8.886347e-02 -0.1433408935 -0.0588198951 -0.105732052 -0.141754437 -0.1282402635  0.035586977 -0.088680845
i_1_6_7       0.063548671  0.0406816956  0.0183070136  0.0527701886  3.837323e-03  0.0053423696 -0.0106890591  0.040351606 -0.022262487 -0.0348875162  0.039020766  0.059602865
i_1_7_7       0.117577266  0.0767923029  0.0749958010 -0.0255464782 -1.774933e-02 -0.0379237561  0.0347250419  0.069160072  0.038067227  0.0081706497  0.002593402 -0.002068878
i_1_8_7       0.013721514 -0.0214216397 -0.0113848181  0.0696107973  3.828128e-03  0.0469422046  0.0183706884  0.032975544 -0.079198930 -0.0209928391  0.053205603  0.025092167
i_1_9_7      -0.063640843 -0.1343598383 -0.1300819509 -0.0606482626 -1.279636e-01 -0.1741460942 -0.1061828581 -0.099870655 -0.176022297 -0.1573677683 -0.021406828 -0.081852894
i_1_10_7      0.000181685 -0.0136656184 -0.0001828640  0.0062224429  3.014657e-02 -0.0431950315  0.0007674772  0.002822161 -0.100583030 -0.0398237913  0.035690139 -0.039516734
i_1_11_7     -0.016878796  0.0117718073  0.0035562923 -0.0655121425 -4.974913e-03  0.0017445141  0.0378690390 -0.025270635 -0.034652000 -0.0093956160 -0.016407122  0.015590692
i_1_12_7      0.073662842  0.0439441515  0.0848947176 -0.0041875602  2.326244e-02  0.0169666723  0.0330556433  0.081375524  0.019405151  0.0472141382  0.059122803  0.056516693
i_1_13_7      0.010114467  0.0354784027  0.0217108879 -0.0621317184  2.093476e-02 -0.0465355668  0.0156066137  0.008733734 -0.017396240  0.0072629144  0.065555274  0.055327616
fam_M_1       0.557790286  0.4969307762  0.4765208618  0.8872438625  6.953225e-01  0.6242989870  0.6351594141  0.566135545  0.494784467  0.5255558504  0.839920958  0.702299025
fam_M_2       0.745272397  0.6884132416  0.6819327546  0.6825524882  8.918319e-01  0.7772138065  0.7470001990  0.740292552  0.676431919  0.6698201637  0.699165727  0.888457812
fam_M_3       0.811962072  0.7547237331  0.7547443288  0.6388962764  7.745462e-01  0.8942922735  0.8239345188  0.818415036  0.743101878  0.7689870772  0.670932193  0.745371084
fam_M_4       0.791311047  0.7792520309  0.7546361248  0.6356689414  7.741783e-01  0.8262771324  0.9151079098  0.832954032  0.745598751  0.7781982974  0.638847021  0.755943550
fam_M_5       0.894892106  0.8174406249  0.7620402505  0.5536413594  7.339614e-01  0.8039328737  0.8063350748  0.901287866  0.808247535  0.7865266194  0.592438321  0.719855244
fam_M_6       0.806372615  0.8935071823  0.7801180922  0.4790886544  6.932281e-01  0.7634033334  0.7557650768  0.826807044  0.914255135  0.7957607035  0.556354305  0.682441880
fam_M_7       0.792511277  0.7780409411  0.8898254074  0.4895268459  7.093169e-01  0.7944070475  0.8157414363  0.827643190  0.793731973  0.9142194752  0.592295735  0.679733081
fam_5_1       0.516797349  0.4063623348  0.4414161108  0.5895914047  5.210808e-01  0.4526727625  0.4897313421  0.417847688  0.386767874  0.4163674797  0.578965536  0.526714602
fam_5_2       0.704516459  0.6283676771  0.6259160991  0.5690883053  7.041146e-01  0.6319365669  0.5908896580  0.586243389  0.557900417  0.5450534768  0.601164224  0.707172228
fam_5_3       0.736357652  0.6477716053  0.6509633522  0.5274775142  6.139046e-01  0.6979729735  0.6245724258  0.614169236  0.615631904  0.5923736173  0.581668784  0.582102182
fam_5_4       0.772883982  0.7949769055  0.7367977179  0.5528314324  6.792985e-01  0.6942990707  0.7570096442  0.704110400  0.661308430  0.6660019039  0.547154103  0.665725205
fam_5_5       1.000000000  0.7960183212  0.7694471041  0.4821810602  6.669888e-01  0.7383202299  0.7266880253  0.803044534  0.744831744  0.7444251298  0.532766272  0.648538925
fam_5_6       0.796018321  1.0000000000  0.7824739564  0.4112938440  6.375449e-01  0.7127867846  0.7191287583  0.761755307  0.803547914  0.7283094309  0.495881205  0.608059912
fam_5_7       0.769447104  0.7824739564  1.0000000000  0.3948138495  6.346891e-01  0.7137853343  0.7060551735  0.739465775  0.715053391  0.8008824803  0.503438576  0.635820964
fam_9_1       0.482181060  0.4112938440  0.3948138495  1.0000000000  6.657546e-01  0.6063617850  0.6186497286  0.513282213  0.440466024  0.4689954771  0.743110900  0.629951908
fam_9_2       0.666988813  0.6375448693  0.6346890563  0.6657546063  1.000000e+00  0.7857123790  0.7796229721  0.741167609  0.676306276  0.6834992324  0.646118094  0.804585825
fam_9_3       0.738320230  0.7127867846  0.7137853343  0.6063617850  7.857124e-01  1.0000000000  0.8502274067  0.835233292  0.743680036  0.7969942064  0.616736404  0.703471030
fam_9_4       0.726688025  0.7191287583  0.7060551735  0.6186497286  7.796230e-01  0.8502274067  1.0000000000  0.824974270  0.735337612  0.8101895267  0.622117972  0.701993553
fam_9_5       0.803044534  0.7617553071  0.7394657747  0.5132822128  7.411676e-01  0.8352332920  0.8249742704  1.000000000  0.795037942  0.8172983456  0.576121214  0.693068910
fam_9_6       0.744831744  0.8035479139  0.7150533909  0.4404660237  6.763063e-01  0.7436800360  0.7353376124  0.795037942  1.000000000  0.8062220761  0.511985718  0.618300689
fam_9_7       0.744425130  0.7283094309  0.8008824803  0.4689954771  6.834992e-01  0.7969942064  0.8101895267  0.817298346  0.806222076  1.0000000000  0.550908167  0.615568583
fam_12_1      0.532766272  0.4958812052  0.5034385760  0.7431108998  6.461181e-01  0.6167364036  0.6221179720  0.576121214  0.511985718  0.5509081671  1.000000000  0.725937519
fam_12_2      0.648538925  0.6080599124  0.6358209638  0.6299519083  8.045858e-01  0.7034710304  0.7019935531  0.693068910  0.618300689  0.6155685828  0.725937519  1.000000000
fam_12_3      0.724725294  0.7111441637  0.7121325447  0.6152998223  7.660597e-01  0.8385176055  0.8258616832  0.776999669  0.694073657  0.7397110030  0.692384419  0.797975454
fam_12_4      0.699294480  0.6922859823  0.6904538522  0.5661805864  7.451046e-01  0.8147090838  0.8501169180  0.810961853  0.704343399  0.7710290571  0.669840670  0.752938601
fam_12_5      0.766365353  0.7473534153  0.6945227219  0.5600690266  7.117529e-01  0.7680652473  0.7688760726  0.810127221  0.766921300  0.7700847356  0.655292894  0.756742490
fam_12_6      0.753444306  0.7388124786  0.7422632663  0.5246357234  6.692520e-01  0.7552892008  0.7473454003  0.792768658  0.794175994  0.7793212612  0.673309461  0.759185925
fam_12_7      0.740248587  0.7204413686  0.7903070121  0.4912796762  6.756180e-01  0.7728332491  0.8004430999  0.810263893  0.748518427  0.8264553884  0.623025057  0.725463317
fam_16_1      0.395125491  0.3478019104  0.2846335750  0.6647969981  5.384681e-01  0.4422195185  0.4320932360  0.436103323  0.356900654  0.3424333142  0.540807387  0.521991449
fam_16_2      0.559380357  0.5162118343  0.4525940218  0.5161348171  6.199451e-01  0.5683688846  0.5174424879  0.535042490  0.488617838  0.4692040854  0.467717343  0.597210467
fam_16_3      0.609542380  0.5400067562  0.5000784900  0.4600012945  4.912145e-01  0.5686402205  0.5409616077  0.582660033  0.511878304  0.5162551620  0.433330132  0.485667402
fam_16_4      0.534121009  0.4966557485  0.4570190165  0.4569830299  4.780424e-01  0.5008572492  0.5354864754  0.513226853  0.470904423  0.4432694670  0.367051073  0.475612504
fam_16_5      0.578668517  0.5660254247  0.4634597131  0.3402896024  4.408193e-01  0.4461576755  0.4799707673  0.542045797  0.546849575  0.4262982719  0.285473419  0.386119247
fam_16_6      0.480420763  0.5681231745  0.4803605002  0.2808878471  4.253257e-01  0.4559459667  0.4420362062  0.531870710  0.549900443  0.4848580190  0.271080921  0.395325857
fam_16_7      0.513182000  0.4886551503  0.5576733155  0.3699113500  5.137963e-01  0.5134296485  0.5409104198  0.545817892  0.522755835  0.6044298234  0.424071155  0.425094056
fam_18_1      0.192375537  0.2495765883  0.1875652638  0.3650743701  2.768310e-01  0.2543602513  0.2455841509  0.210252548  0.184667398  0.2221065228  0.319809580  0.267350678
fam_18_2      0.464422154  0.4155758492  0.4240790823  0.3919808263  4.708373e-01  0.4766599760  0.4404631012  0.460097253  0.412437219  0.4121193673  0.377011853  0.460838633
fam_18_3      0.428880753  0.3818416444  0.4215753857  0.3245757181  3.993384e-01  0.4092882856  0.4052996685  0.445356427  0.378704983  0.3972934080  0.311213933  0.361291874
fam_18_4      0.392098880  0.3559023903  0.3758736966  0.3217582643  3.382558e-01  0.3568843744  0.4284638320  0.415678888  0.350967322  0.3293192011  0.275550633  0.373043536
fam_18_5      0.442401528  0.4113170293  0.3786607328  0.3304162417  3.655106e-01  0.4170347731  0.4218582795  0.440973978  0.372925558  0.3543476123  0.286364095  0.376605572
fam_18_6      0.436255448  0.4552062318  0.3705230316  0.2333372716  3.403372e-01  0.3421852124  0.3300760746  0.403806510  0.498529285  0.3327895861  0.193633296  0.296803928
fam_18_7      0.395946899  0.3784042265  0.3787014909  0.2335304202  3.226524e-01  0.3463559421  0.3853234317  0.367779682  0.358316632  0.3896366195  0.243296167  0.267237692
                  fam_12_3     fam_12_4      fam_12_5     fam_12_6      fam_12_7      fam_16_1     fam_16_2      fam_16_3      fam_16_4     fam_16_5     fam_16_6      fam_16_7
matrix_sum_1 -0.1138411004 -0.111625507 -0.0952208774 -0.105640722 -0.0780348407 -0.1542887179 -0.218205836 -0.1621237223 -0.1370899736 -0.153660652 -0.094111810 -0.1256817858
matrix_sum_2 -0.0730822001 -0.029246329 -0.0309524061 -0.091667154 -0.0709364311 -0.1342863855 -0.120617048 -0.1538494204 -0.0633991676 -0.143352571 -0.063894153 -0.0805538402
matrix_sum_3  0.0010096552  0.009908537  0.0005822767 -0.062850782  0.0003244084 -0.0876533189 -0.100078373 -0.1591615414 -0.0698283729 -0.111257859 -0.076625421 -0.1120694615
matrix_sum_4 -0.0163271226 -0.014983690  0.0075143907 -0.027907887 -0.0211430121 -0.0976819325 -0.056652174 -0.1147835981 -0.0255343039 -0.176834512 -0.108141913 -0.1072039380
matrix_sum_5  0.0511672345  0.026082819  0.0569034130 -0.028945535  0.0301675766 -0.0583095272  0.002503243 -0.0147706257  0.0174981466 -0.055482351 -0.062700160 -0.0685605789
matrix_sum_6  0.0249606581 -0.002052969  0.0339082476 -0.017063226 -0.0127803680 -0.0839607268 -0.045558913 -0.0459026878  0.0001375097 -0.045326453 -0.012343424 -0.1135080147
matrix_sum_7  0.0249497371  0.010407888  0.0553634618 -0.008875571  0.0131907706 -0.0814485252 -0.038607551 -0.0786876356 -0.0271680113 -0.034487581 -0.037627144 -0.0579191890
i_1_1_1      -0.1218631156 -0.114955472 -0.1502114050 -0.095684325 -0.0967506283 -0.1337190595 -0.140632511 -0.1044942117 -0.1407233857 -0.072733901 -0.069693205 -0.1411707271
i_1_2_1       0.1364851211  0.091862799  0.0611724940  0.086396671  0.0859061444  0.0238188591 -0.062731815  0.0143788789 -0.0328048101 -0.055487143 -0.117540181  0.0193791000
i_1_3_1      -0.1083451088 -0.128122218 -0.0745728802 -0.054617064 -0.0607667572 -0.1965484583 -0.147476079 -0.1089718962 -0.0828990299 -0.105903922 -0.048738440 -0.0519053832
i_1_4_1       0.0285380871  0.046890198  0.0250771778 -0.004022118  0.0240420480  0.0506533025 -0.071264615  0.0129667845  0.0317240638  0.049938545  0.109526105  0.0391349084
i_1_5_1      -0.0576915262 -0.030660402 -0.0321940369 -0.036328657 -0.0583449363 -0.0855416166 -0.049886181 -0.0174311721  0.0330027543  0.019684032  0.018979062  0.0160158155
i_1_6_1      -0.0842247265 -0.064848475 -0.0443022029 -0.080788393 -0.0889689061 -0.1253629167 -0.132275678 -0.1370209045 -0.1617256831 -0.156882199 -0.055194081 -0.1582432828
i_1_7_1      -0.1043423176 -0.162444426 -0.1125277959 -0.105987610 -0.1334692002 -0.0750155680 -0.130992812 -0.1157136443 -0.1135360174 -0.134078944 -0.129787980 -0.1486675762
i_1_8_1      -0.1547194675 -0.121853122 -0.0940507670 -0.107510027 -0.0913152830 -0.1223732570 -0.141425076 -0.0865159788 -0.1227226760 -0.189067606 -0.099367749 -0.1307293027
i_1_9_1      -0.0332149518  0.005639971 -0.0171839159 -0.063671931 -0.0146206906 -0.0578609612 -0.129590356 -0.1017183715 -0.0470036058 -0.111891208 -0.075774093 -0.1268156800
i_1_10_1     -0.1666084828 -0.184059908 -0.1536416744 -0.149270012 -0.1002131066 -0.1250314119 -0.162393470 -0.1915410539 -0.0652287930 -0.167357487 -0.133072662 -0.0796937263
i_1_11_1     -0.0953213625 -0.105737586 -0.0480125602 -0.071629145 -0.0470775586 -0.0311060424 -0.153040656 -0.1336922923 -0.1138758403 -0.026658689 -0.011214901 -0.0470141681
i_1_12_1      0.0534792661  0.020098496 -0.0030324015  0.019695349  0.0900905706 -0.0730381515 -0.074163947 -0.0551406064 -0.0607813753 -0.029533674 -0.007827804  0.0406281742
i_1_13_1     -0.0273853433  0.021673682  0.0194210235 -0.015123447 -0.0127507592 -0.1077730139 -0.080432482 -0.0519426270 -0.0564942426 -0.058639398 -0.030579166 -0.0706360890
i_1_1_2       0.0007462224 -0.017653221 -0.0459386425 -0.065333249 -0.0345869752 -0.0413998925  0.051112951 -0.0207223657  0.0463998284 -0.015816707  0.098620405  0.0521037054
i_1_2_2       0.0705763027  0.078917080  0.1024649204  0.065527382  0.0546208319 -0.0703234919 -0.022392353  0.0727210891 -0.0160409479  0.053861722  0.075784189  0.0513920223
i_1_3_2      -0.0781066681 -0.045325304 -0.0841763396 -0.078421661 -0.1303789124 -0.0492769538 -0.032198663 -0.0873327951 -0.0529251245 -0.177016904 -0.013485096 -0.0879754383
i_1_4_2       0.0615576615  0.046632262  0.0456580772 -0.020367233  0.0462588425 -0.0983833016 -0.046079233 -0.0610276712 -0.0535099305 -0.087317040 -0.048738440 -0.0622313878
i_1_5_2      -0.0795620297 -0.098550277 -0.1002507431 -0.099642916 -0.1083456809 -0.0633181656 -0.080587554 -0.1154225309 -0.0493953825 -0.069215330 -0.045625067  0.0515788791
i_1_6_2      -0.0006732769  0.022160091  0.0403651793  0.014250857  0.0583154472  0.0048625113  0.017579064 -0.0617465796 -0.0271741710 -0.056161620  0.022547802  0.0521717905
i_1_7_2       0.0069658262  0.014995350  0.0329335069  0.023568725 -0.0298713742  0.0560123893 -0.001642000 -0.0563026504 -0.0047405491 -0.103824634 -0.080021044 -0.0886448295
i_1_8_2       0.0349953212  0.011568030  0.0181391317 -0.061324727  0.0052317596 -0.0812266349  0.022379191 -0.0072744290  0.0255840204 -0.060894845  0.008508217 -0.0167418566
i_1_9_2      -0.1564757824 -0.104228079 -0.0818870877 -0.080808001 -0.0937877914 -0.1196465939 -0.145686523 -0.1482649442 -0.1016215889 -0.098884934 -0.031293173 -0.1014200443
i_1_10_2     -0.1473628503 -0.076497234 -0.0982983021 -0.102862777 -0.0986547045 -0.1993876513 -0.118462971 -0.1210718748 -0.0095551629 -0.100208878 -0.048790204 -0.0939662042
i_1_11_2     -0.0926616381 -0.057027980 -0.0173427935 -0.106780123 -0.0971093877 -0.0301616600 -0.072332151 -0.1158896525 -0.0281146197 -0.020240770 -0.084026105 -0.0763491493
i_1_12_2      0.0933895902  0.078604502  0.1036503181  0.086760565  0.1033920020 -0.0413451731 -0.089271592 -0.0687053178  0.0042751645 -0.048290962 -0.068771568 -0.0050302886
i_1_13_2     -0.1391044214 -0.036252843 -0.1213115201 -0.136979194 -0.1260482497 -0.0850672020 -0.171976789 -0.1329192388 -0.1171388689 -0.117555699 -0.115386761 -0.1226894084
i_1_1_3      -0.0259318307 -0.029530085 -0.0007519419 -0.054912737 -0.0456965963 -0.0761930780  0.002553291  0.0577227301  0.0117247408  0.041683030 -0.018082445  0.0001835441
i_1_2_3      -0.0277003474 -0.032924869 -0.0231199395 -0.026875810 -0.0352888612 -0.0493504270 -0.072038146 -0.1116867344 -0.0815440382 -0.065706096 -0.016276780 -0.0394478708
i_1_3_3      -0.0643145802 -0.072920640 -0.1114420469 -0.131976097 -0.1743359045  0.0220987157 -0.042637668 -0.1673133265 -0.0447724742 -0.170369473 -0.107219037 -0.1957899076
i_1_4_3      -0.0277003474 -0.017459116 -0.0157307543  0.003435254  0.0535088324 -0.1036479629 -0.128123207 -0.1222943812 -0.0381951697 -0.034863526 -0.062055223 -0.0622941280
i_1_5_3      -0.0279592876 -0.015348678 -0.0315087975 -0.059254162 -0.0114595431 -0.0402668404 -0.095418002 -0.1042323095 -0.0410115108 -0.101133340 -0.063030525 -0.0414846872
i_1_6_3       0.0069658262 -0.026954341 -0.0357840114 -0.029284728  0.0102714708 -0.1333450202 -0.124792036 -0.1302889367 -0.0635308229 -0.167564178 -0.044543734 -0.0532341120
i_1_7_3      -0.0984121027 -0.076123838 -0.0808931132 -0.064044566 -0.0635313476 -0.0761930780 -0.155149947 -0.1468066286 -0.1449920915 -0.106988279 -0.004290750 -0.0824113006
i_1_8_3      -0.0476393888 -0.025688724 -0.0280838030 -0.102399232 -0.0642235143 -0.1358852877 -0.139380958 -0.1795226102 -0.1385435078 -0.071793310  0.004716117 -0.1063479680
i_1_9_3      -0.0297216930 -0.052212563 -0.0223865396 -0.034016845  0.0214618255 -0.0784894046 -0.096096526 -0.1085613868 -0.0176176109 -0.075114252 -0.115224305 -0.0911623225
i_1_10_3      0.0829539310  0.108456903  0.1106485903  0.056309648  0.0936687713  0.0965032747  0.091110457  0.0359998886  0.0944749592  0.042497371  0.034974723  0.0474028468
i_1_11_3      0.1078573441  0.085156094  0.0946754476  0.039290549  0.0657352972  0.0559340641  0.124657397 -0.0053201514  0.0759376482  0.067587722 -0.024570169  0.0056879307
i_1_12_3      0.0259211599  0.004847520 -0.0175356926 -0.088558896  0.0062954176 -0.0279594397 -0.032646833 -0.0679212376 -0.0805520070 -0.069511513 -0.033309253 -0.0659819703
i_1_13_3      0.0493039959  0.126957922  0.0836382775  0.028978878  0.0459137584 -0.0533704832 -0.039192200 -0.0412174018 -0.0292935147 -0.053842438 -0.067671032 -0.0910528334
i_1_1_4       0.0305673328 -0.034599035  0.0206102329  0.014219798  0.0091627762 -0.0429740927  0.010560248 -0.0283008997  0.0521547695 -0.005643294 -0.030314753  0.0113740354
i_1_2_4      -0.0657018112 -0.034293303 -0.0705981819 -0.114265517 -0.0796965595 -0.0153026554 -0.004180214 -0.0413101367 -0.0374587244 -0.180647636 -0.080235919 -0.0312891451
i_1_3_4      -0.0539762223 -0.030259709 -0.0411753921 -0.116266761 -0.0875231571 -0.0002181448 -0.020730022 -0.0802053612 -0.0045280983 -0.124490804 -0.048738440 -0.1654914339
i_1_4_4       0.0129459522  0.025983621  0.0430480823  0.015688714  0.0054042398 -0.0460212401  0.023298425 -0.0069651873 -0.0022509567 -0.080662905 -0.022237538 -0.0753126338
i_1_5_4       0.0497474443  0.027892446  0.0397572420  0.025459009  0.0144042892 -0.0304038920 -0.006340405 -0.0204986929  0.0896270251 -0.012494173 -0.021630901 -0.0020581406
i_1_6_4      -0.0712320007 -0.048167586 -0.0630839640 -0.073176396 -0.0456965963 -0.0216655890 -0.065033811 -0.0701081191 -0.1058128834 -0.280438139 -0.142207702 -0.0548796857
i_1_7_4       0.0573981549  0.058585390  0.0118007352  0.038962227  0.0416501858  0.0327823797  0.059530888 -0.0574331329 -0.0350368072 -0.099313807 -0.114790756 -0.0387108739
i_1_8_4      -0.0629479789 -0.073675924 -0.1075830386 -0.105015405 -0.0720286029 -0.1825199236 -0.120673758 -0.1456920427 -0.1121925566 -0.186999494 -0.113288237 -0.0654896117
i_1_9_4      -0.0474942429 -0.015183257  0.0459696467 -0.034690019 -0.0437457899 -0.1179099875 -0.102939418 -0.1173826381 -0.0247478575 -0.095884142 -0.040912111 -0.0939821776
i_1_10_4     -0.0204361725 -0.003482561  0.0304253911  0.012432000 -0.0027374609  0.0179033225 -0.057733359 -0.0868433332  0.0552556495 -0.069120238 -0.122411529 -0.0600803524
i_1_11_4      0.0050423642  0.005742034 -0.0221464243  0.023551118  0.0169051086 -0.0768978591 -0.046767633 -0.0932498385 -0.0289438045 -0.079172297 -0.007881372 -0.0662844758
i_1_12_4      0.0780932447  0.067382938  0.0973618970  0.092877982  0.1236064808 -0.0924995471  0.011837399  0.0318238830 -0.0403548530  0.022163910 -0.034507386  0.0304817134
i_1_13_4     -0.0648282804 -0.101784832 -0.0126101828 -0.052889898 -0.0843285067 -0.0657868975 -0.061596706 -0.0674255679 -0.0082719543 -0.087005532  0.004386860 -0.0916084551
i_1_1_5      -0.0165272532  0.033521791 -0.0078941176 -0.020083278 -0.0051689586 -0.0178485854 -0.045514313 -0.0701743858  0.0202610928 -0.072659338 -0.051728205 -0.0119690296
i_1_2_5       0.0164042453  0.002476021 -0.0290014691 -0.024838881  0.0081096127 -0.0241070460  0.021012835  0.0182430885  0.0040066129 -0.046086174 -0.028144847  0.0289592879
i_1_3_5      -0.0344994535 -0.051410778 -0.0245629017 -0.080497762 -0.0438489884 -0.0657234297  0.031410452 -0.0007665568  0.0278017039 -0.096210916  0.016540792 -0.0643880030
i_1_4_5      -0.0027176454 -0.021195050  0.0161298116 -0.022897428  0.0250345524 -0.1370097171 -0.073417297 -0.0170500983  0.0227817434  0.021070969 -0.011647732 -0.0466638326
i_1_5_5       0.0367383795  0.006231871  0.0997874839  0.004871375  0.0211306189 -0.0153026554  0.025211914 -0.0413101367  0.0079763861 -0.062115584 -0.104226725 -0.0552349194
i_1_6_5       0.0093940215  0.008793460  0.0608058672  0.005263124  0.0082887420 -0.0409473816  0.025682764  0.0157823900  0.0328013577  0.025341957 -0.016170424 -0.0254351966
i_1_7_5      -0.0059309761  0.001943253  0.0035727402  0.033119915  0.0211612551 -0.0784146604 -0.038892422 -0.0237211461 -0.0401955169 -0.080319121 -0.045142333 -0.1153329184
i_1_8_5       0.0499076207  0.008219370  0.0368555255 -0.069864043  0.0245975301 -0.0375496367  0.021012835 -0.0132708840  0.0281536105 -0.030814614 -0.036644969  0.0119909551
i_1_9_5      -0.0425155309 -0.061830661  0.0113910972 -0.072932390 -0.0887372457 -0.0362993982 -0.063836089 -0.0722409307 -0.0084558952 -0.093301946 -0.040747735 -0.0847606146
i_1_10_5      0.0573466865  0.037890556  0.0153037755 -0.024115702  0.0680314936  0.0219426101 -0.018415297 -0.0262562869 -0.0618606382 -0.043104793 -0.075155810  0.0017311093
i_1_11_5      0.0813597842  0.004806123  0.1137322214  0.007480142  0.0275946878  0.0655086929  0.116534684  0.0992804848  0.1117305036  0.060890450 -0.008368274  0.0096054513
i_1_12_5      0.1150187968  0.139863189  0.0569187920  0.014829864  0.0508508990 -0.0298405685  0.008520164 -0.0277740061  0.0100717044 -0.053836742 -0.098691602 -0.1065706026
i_1_13_5      0.0627958434  0.022394954  0.0588996375 -0.003607519  0.0534968730 -0.0329743387  0.030722358  0.0423094651  0.0050930905  0.020832446  0.045752541 -0.0494664061
i_1_1_6      -0.0405121133 -0.063011612 -0.0009711457 -0.049298559 -0.0359840467 -0.0481694549 -0.025799013 -0.0745865759 -0.0242133307 -0.083773917 -0.015041421 -0.1396226425
i_1_2_6       0.0354553465  0.043174858  0.0799316359  0.010584321  0.0172818295  0.0026503447  0.093920620  0.0305089113  0.1038430261 -0.013240437  0.047483442 -0.0352562222
i_1_3_6       0.0013292278 -0.024121050 -0.0010264727  0.001722550  0.0040183437 -0.0449137800 -0.089243364 -0.0296053030 -0.0255927862 -0.096336616 -0.076601114 -0.0891521310
i_1_4_6       0.0221785499 -0.002912154 -0.0013913612 -0.005231858 -0.0341373547  0.0133480806  0.021707997 -0.0302937149  0.0418326115 -0.002258497  0.007183285 -0.0458867318
i_1_5_6       0.0610874475  0.053901433  0.0295624780  0.012189288  0.0424236263  0.0787560407  0.033541907  0.0621269371  0.0889494772  0.003816316  0.016521201  0.0758548740
i_1_6_6      -0.0440518987 -0.038848836 -0.0274656656 -0.054912737 -0.0546139719 -0.0761930780 -0.008711226 -0.0828912040 -0.0927531474 -0.168934657 -0.018082445 -0.0961771081
i_1_7_6      -0.0710051117 -0.002698669 -0.0194210235 -0.059254162 -0.0598801479 -0.1364927456 -0.110709348 -0.1215850802 -0.0853323078 -0.025451517 -0.100474401 -0.1255752693
i_1_8_6       0.0485789189  0.039615830  0.0552379953  0.036102291  0.0571874839 -0.0875840870 -0.041821504  0.0167465022 -0.0276583088  0.013215423 -0.031957927 -0.0464034845
i_1_9_6       0.0564088734 -0.044326403  0.0322988650 -0.006619503 -0.0377821134 -0.0472473778 -0.024971085 -0.0780805847  0.0017245671 -0.005151758  0.002131220 -0.0509372281
i_1_10_6      0.0546154334  0.001306396  0.0593525362 -0.018504585 -0.0101146646 -0.0341904658 -0.018950074  0.0558797186  0.0367833338  0.018315903 -0.003515378 -0.0668422534
i_1_11_6     -0.0596959389 -0.062825763 -0.0785314628 -0.091824639 -0.0714845397 -0.1092427078 -0.109393612 -0.0834122913 -0.0530944954 -0.031421247 -0.011424979 -0.1063160251
i_1_12_6      0.0547784792  0.019030654  0.0574182362  0.034801539  0.0142676499 -0.0481371242 -0.016573948  0.0022611046  0.0376956425  0.034266257  0.026058404 -0.0773644013
i_1_13_6      0.0339387650  0.048659516  0.0434644211  0.042500490  0.0566862017 -0.0507553256 -0.015344265 -0.0246681660 -0.0133422531 -0.054848252  0.046966822 -0.0328150638
i_1_1_7      -0.0127922608 -0.009002537  0.0344096610  0.002035837 -0.0072894309 -0.0680751576 -0.050225897 -0.0702961061 -0.0359087260 -0.023017057 -0.005124500 -0.0398960751
i_1_2_7       0.0638855935  0.086756238  0.1398188200  0.068149466  0.0957371978 -0.0354916752  0.016749871  0.0231920514 -0.0084883047  0.066679603 -0.036114154 -0.0013517387
i_1_3_7       0.0036979701 -0.022153609 -0.0012207539 -0.021424715 -0.0077240331 -0.0661566816 -0.095605295 -0.0680675319 -0.0243331229 -0.100094612 -0.049202300 -0.0738579254
i_1_4_7       0.0269653746  0.027653977  0.0628077231  0.013004462  0.0075051718 -0.0083844611  0.015155849  0.0248306016  0.0398965756  0.012952873  0.123907774  0.0976572991
i_1_5_7      -0.0733871801 -0.090025369 -0.0906562224 -0.101791835 -0.0848224686 -0.0461938569 -0.102963088 -0.1472418438 -0.0795815009 -0.089306183 -0.069693205 -0.1135503675
i_1_6_7       0.0694326009 -0.001953716  0.0815760945  0.026974324  0.0330178750  0.0229046742  0.051112951 -0.0099543928  0.0684018546 -0.026252950  0.005679709 -0.0406625357
i_1_7_7       0.0167059587  0.029463593  0.0615079790 -0.005116359  0.0624408309 -0.0713419275 -0.012711401  0.0247478256  0.0778770474  0.111519158  0.021041137 -0.0493176481
i_1_8_7       0.0647947844  0.031114946  0.0309007849  0.011927379  0.0530407707  0.0328869388 -0.063503693 -0.0072023694 -0.0322759290 -0.025859526 -0.073070605 -0.0278953910
i_1_9_7      -0.0765218388 -0.110877701 -0.0964760892 -0.098739999 -0.1157828448  0.0007103505 -0.075574803 -0.0885385338 -0.0618154252 -0.090921918 -0.043420180 -0.1201527492
i_1_10_7     -0.0402580945  0.016276345 -0.0194210235 -0.071650430  0.0127507592 -0.0550708258 -0.087772329 -0.0521739973 -0.0498756702 -0.075906066 -0.081752463 -0.0321412892
i_1_11_7      0.0214978828  0.054252896  0.0386049691 -0.024420132 -0.0379604236 -0.1013256688  0.062813958 -0.0742276997 -0.0172305204 -0.085055364 -0.134987459 -0.0729969376
i_1_12_7      0.0810193859 -0.030664853  0.0879725665  0.102059662  0.0662413834 -0.0544425425  0.057248082 -0.0073781091 -0.0018599732  0.083209441  0.097177155  0.0396233865
i_1_13_7      0.0206132665  0.067781466  0.0522251524  0.017023712  0.0077931538 -0.0750031002 -0.018154949 -0.0930748142 -0.0703873001 -0.026286225 -0.042851187 -0.0103263252
fam_M_1       0.6700686253  0.614519506  0.6149901704  0.594732116  0.5629515982  0.8092734056  0.612236875  0.5608745863  0.4949715233  0.401883781  0.362238012  0.4949919197
fam_M_2       0.8042764183  0.735616995  0.7595255166  0.723728449  0.6906478880  0.6433540291  0.812707378  0.6565898735  0.6092512403  0.533111128  0.522615277  0.5602421633
fam_M_3       0.8852368161  0.800175361  0.8077930733  0.778480432  0.7780963199  0.5591662712  0.691488125  0.7760541725  0.6373781469  0.581682285  0.564622782  0.6406233309
fam_M_4       0.8472458970  0.876403995  0.8187125711  0.792222000  0.8042012233  0.5393402172  0.632891053  0.6684078687  0.7304621263  0.622086559  0.562291265  0.6060040025
fam_M_5       0.7908905919  0.767229210  0.8874732482  0.824170170  0.7894604075  0.5105858587  0.644711638  0.7091506514  0.6705755452  0.750337159  0.645815085  0.6301563659
fam_M_6       0.7493708286  0.728978388  0.8108926936  0.867591055  0.7826608438  0.4527774109  0.592032191  0.6353023368  0.6188461726  0.686424338  0.741007706  0.6239151241
fam_M_7       0.7822820289  0.770653068  0.7830708109  0.823271959  0.8969985388  0.4236227795  0.540045197  0.6224572802  0.5811974814  0.566668452  0.591263109  0.7707357841
fam_5_1       0.5119620581  0.476209984  0.4685409942  0.409340156  0.4471033807  0.4795592104  0.416683232  0.3818514485  0.2715979940  0.250743417  0.154291102  0.3279479477
fam_5_2       0.7008210837  0.606698654  0.6400184831  0.575030703  0.5909347096  0.4928016873  0.606644377  0.4935048815  0.4197115577  0.383206246  0.347983061  0.4096861324
fam_5_3       0.7126400586  0.651177200  0.6593063901  0.615019011  0.6173529663  0.4305920374  0.527329010  0.5590948694  0.4359699342  0.408253425  0.356260483  0.4786471244
fam_5_4       0.7574000552  0.731985277  0.7087690899  0.676301756  0.6903608365  0.4185828789  0.480784510  0.4852097968  0.4851050723  0.491399996  0.404924227  0.4219538346
fam_5_5       0.7247252940  0.699294480  0.7663653531  0.753444306  0.7402485871  0.3951254910  0.559380357  0.6095423801  0.5341210094  0.578668517  0.480420763  0.5131820001
fam_5_6       0.7111441637  0.692285982  0.7473534153  0.738812479  0.7204413686  0.3478019104  0.516211834  0.5400067562  0.4966557485  0.566025425  0.568123174  0.4886551503
fam_5_7       0.7121325447  0.690453852  0.6945227219  0.742263266  0.7903070121  0.2846335750  0.452594022  0.5000784900  0.4570190165  0.463459713  0.480360500  0.5576733155
fam_9_1       0.6152998223  0.566180586  0.5600690266  0.524635723  0.4912796762  0.6647969981  0.516134817  0.4600012945  0.4569830299  0.340289602  0.280887847  0.3699113500
fam_9_2       0.7660597185  0.745104577  0.7117528663  0.669251976  0.6756179671  0.5384681355  0.619945060  0.4912144849  0.4780423917  0.440819338  0.425325739  0.5137963056
fam_9_3       0.8385176055  0.814709084  0.7680652473  0.755289201  0.7728332491  0.4422195185  0.568368885  0.5686402205  0.5008572492  0.446157675  0.455945967  0.5134296485
fam_9_4       0.8258616832  0.850116918  0.7688760726  0.747345400  0.8004430999  0.4320932360  0.517442488  0.5409616077  0.5354864754  0.479970767  0.442036206  0.5409104198
fam_9_5       0.7769996687  0.810961853  0.8101272210  0.792768658  0.8102638930  0.4361033231  0.535042490  0.5826600331  0.5132268526  0.542045797  0.531870710  0.5458178924
fam_9_6       0.6940736566  0.704343399  0.7669212998  0.794175994  0.7485184268  0.3569006539  0.488617838  0.5118783041  0.4709044232  0.546849575  0.549900443  0.5227558352
fam_9_7       0.7397110030  0.771029057  0.7700847356  0.779321261  0.8264553884  0.3424333142  0.469204085  0.5162551620  0.4432694670  0.426298272  0.484858019  0.6044298234
fam_12_1      0.6923844189  0.669840670  0.6552928939  0.673309461  0.6230250567  0.5408073874  0.467717343  0.4333301324  0.3670510728  0.285473419  0.271080921  0.4240711546
fam_12_2      0.7979754539  0.752938601  0.7567424898  0.759185925  0.7254633168  0.5219914485  0.597210467  0.4856674015  0.4756125041  0.386119247  0.395325857  0.4250940560
fam_12_3      1.0000000000  0.823097905  0.8072603225  0.802525959  0.8208447143  0.4630093078  0.547821530  0.5270733494  0.5194435345  0.431334438  0.433953316  0.4759705158
fam_12_4      0.8230979050  1.000000000  0.7953417074  0.775526547  0.8191512998  0.4173973935  0.485383852  0.5010395326  0.4541393953  0.374055114  0.380466556  0.4398443245
fam_12_5      0.8072603225  0.795341707  1.0000000000  0.826004611  0.7912587206  0.4409874366  0.551217307  0.5571913779  0.5446959362  0.508800078  0.487274024  0.4905482157
fam_12_6      0.8025259586  0.775526547  0.8260046109  1.000000000  0.8641357950  0.3943575710  0.484714070  0.4969910541  0.5043169430  0.485117797  0.486516010  0.4868565257
fam_12_7      0.8208447143  0.819151300  0.7912587206  0.864135795  1.0000000000  0.3518264723  0.411590084  0.4593209604  0.4548824540  0.420126689  0.411383821  0.5359257644
fam_16_1      0.4630093078  0.417397394  0.4409874366  0.394357571  0.3518264723  1.0000000000  0.628522644  0.5462490545  0.5101390913  0.431302089  0.415830596  0.4683937414
fam_16_2      0.5478215304  0.485383852  0.5512173065  0.484714070  0.4115900842  0.6285226444  1.000000000  0.7196681039  0.6587434565  0.547723730  0.559060804  0.5236279867
fam_16_3      0.5270733494  0.501039533  0.5571913779  0.496991054  0.4593209604  0.5462490545  0.719668104  1.0000000000  0.6884344342  0.655479267  0.625908702  0.6405426510
fam_16_4      0.5194435345  0.454139395  0.5446959362  0.504316943  0.4548824540  0.5101390913  0.658743456  0.6884344342  1.0000000000  0.683337889  0.635555484  0.5970290824
fam_16_5      0.4313344377  0.374055114  0.5088000777  0.485117797  0.4201266895  0.4313020894  0.547723730  0.6554792668  0.6833378894  1.000000000  0.694079828  0.6067270836
fam_16_6      0.4339533161  0.380466556  0.4872740239  0.486516010  0.4113838210  0.4158305960  0.559060804  0.6259087022  0.6355554840  0.694079828  1.000000000  0.6272762363
fam_16_7      0.4759705158  0.439844324  0.4905482157  0.486856526  0.5359257644  0.4683937414  0.523627987  0.6405426510  0.5970290824  0.606727084  0.627276236  1.0000000000
fam_18_1      0.2634850252  0.187976990  0.2023848372  0.265822355  0.2249278810  0.5123432157  0.366873054  0.3859900408  0.3377109915  0.277825401  0.336838299  0.3669713088
fam_18_2      0.4317085033  0.360287490  0.4097354852  0.449938664  0.3711289021  0.5090815594  0.591502029  0.6009712089  0.5525308392  0.511354390  0.497756758  0.4833765511
fam_18_3      0.3632278253  0.336378668  0.3995622710  0.398991740  0.3801487880  0.4242396164  0.488105461  0.6231622245  0.5074876603  0.503808203  0.501061627  0.5720683538
fam_18_4      0.3859679740  0.334134462  0.4071206167  0.421316310  0.3652485774  0.4704105397  0.484168174  0.5858830594  0.6635615421  0.629031901  0.521739711  0.5319587858
fam_18_5      0.4034605276  0.340781188  0.4285831023  0.431938040  0.3602634045  0.4241328320  0.473354001  0.5577732365  0.5421423670  0.568255376  0.534642611  0.4727336206
fam_18_6      0.2859811803  0.286705559  0.3719945353  0.377026032  0.2990705358  0.3848765855  0.405680408  0.4878729994  0.5025271842  0.633951265  0.596224185  0.5008821662
fam_18_7      0.3281664826  0.283000162  0.3472600413  0.372600620  0.3591896612  0.3661848065  0.419349151  0.5458665886  0.5466054480  0.527528345  0.543416080  0.6483930732
                 fam_18_1     fam_18_2      fam_18_3      fam_18_4     fam_18_5    fam_18_6     fam_18_7
matrix_sum_1 -0.253136598 -0.245447155 -2.408707e-01 -0.2307986246 -0.245031960 -0.33318206 -0.202975966
matrix_sum_2 -0.192327935 -0.154473511 -1.573918e-01 -0.1251619523 -0.179263010 -0.25542084 -0.125775931
matrix_sum_3 -0.208131825 -0.200498927 -2.013985e-01 -0.1913474412 -0.232554983 -0.29652326 -0.182363103
matrix_sum_4 -0.124845461 -0.095596207 -1.031608e-01 -0.1319843313 -0.190868360 -0.29509002 -0.156163266
matrix_sum_5 -0.174245112 -0.072319781 -1.243725e-01 -0.1163826639 -0.207656468 -0.26551313 -0.159727046
matrix_sum_6 -0.222099940 -0.103727912 -1.361606e-01 -0.1271606889 -0.127566664 -0.26059748 -0.153228923
matrix_sum_7 -0.180729515 -0.158830702 -1.853826e-01 -0.1292652137 -0.207577910 -0.28671984 -0.173520183
i_1_1_1      -0.117099098 -0.174068984 -2.144247e-01 -0.2578419604 -0.180673047 -0.25937624 -0.130616166
i_1_2_1      -0.061213416 -0.067942573 -1.109377e-01 -0.0085751896 -0.017892625 -0.12954463 -0.064786650
i_1_3_1      -0.226800554 -0.177797473 -2.345361e-01 -0.2069767446 -0.231672479 -0.22848007 -0.190048376
i_1_4_1      -0.010153195 -0.031868817  2.934233e-02 -0.0159391812 -0.068185734 -0.07302568 -0.005864839
i_1_5_1      -0.150567010 -0.047831143 -2.406490e-02 -0.0008075616 -0.096636355 -0.05369581 -0.060468635
i_1_6_1      -0.236200809 -0.221298900 -2.177591e-01 -0.1910060889 -0.143334555 -0.28207358 -0.171178433
i_1_7_1      -0.144879244 -0.105983362 -1.799295e-01 -0.2111697176 -0.147220339 -0.24588741 -0.153742268
i_1_8_1      -0.161593300 -0.139113339 -1.172511e-01 -0.1630296582 -0.124311975 -0.22848180 -0.082516177
i_1_9_1      -0.107890294 -0.171530440 -1.458696e-01 -0.1368209757 -0.169046994 -0.22895745 -0.152465781
i_1_10_1     -0.174245831 -0.195561311 -1.611700e-01 -0.2143331708 -0.263755559 -0.29269106 -0.197601032
i_1_11_1     -0.055910323 -0.113811653 -1.048542e-01 -0.0991281886 -0.059290832 -0.06136664 -0.101274393
i_1_12_1     -0.164993840 -0.130374207 -9.878164e-02 -0.0696124828 -0.111790436 -0.09101978 -0.051798329
i_1_13_1     -0.108305245 -0.089306053 -8.372663e-02  0.0176717079 -0.039966508 -0.09433411 -0.013153462
i_1_1_2       0.035497917 -0.050976073 -2.726360e-02 -0.0524429060 -0.095284811 -0.04096739  0.016640686
i_1_2_2      -0.056421788  0.004640465 -5.107419e-02 -0.0177354499 -0.018402896 -0.09299861 -0.037419874
i_1_3_2      -0.114339451 -0.158702477 -1.412073e-01 -0.1364405611 -0.161403811 -0.21449802 -0.138034787
i_1_4_2      -0.226800554 -0.064438359 -1.085646e-01 -0.1222384101 -0.093161475 -0.24027360 -0.126661355
i_1_5_2      -0.023454477 -0.034433878 -1.555664e-02 -0.0052530718 -0.074914363 -0.07643184 -0.003169201
i_1_6_2      -0.044416899 -0.052782208 -1.660569e-20 -0.0527676570 -0.026300507 -0.12267795  0.027630343
i_1_7_2      -0.050629053 -0.077834320 -9.071813e-02 -0.0800739970 -0.086114369 -0.16366047 -0.159357519
i_1_8_2      -0.110960225 -0.023668515 -1.418503e-02 -0.0140598975 -0.046998934 -0.05391942  0.029192993
i_1_9_2      -0.108059007 -0.149864118 -1.357083e-01 -0.0353246718 -0.132880029 -0.12968354 -0.097220984
i_1_10_2     -0.208278615 -0.150785613 -1.450871e-01 -0.0827816810 -0.159473170 -0.11831818 -0.124603819
i_1_11_2     -0.078631803 -0.083890973 -1.062957e-01 -0.0589529244 -0.064997122 -0.11039877 -0.034544975
i_1_12_2     -0.022130715 -0.043948005 -4.532770e-03 -0.0185514639 -0.029637591 -0.08043269 -0.014024139
i_1_13_2     -0.155551300 -0.075785746 -1.314263e-01 -0.1205383880 -0.140377050 -0.16938692 -0.125230757
i_1_1_3      -0.183898872 -0.004903048 -5.740331e-02 -0.0745219635 -0.055874281 -0.04423179 -0.028242624
i_1_2_3      -0.177151486 -0.099932550 -1.287141e-01 -0.1338571497 -0.147382261 -0.21326811 -0.114750441
i_1_3_3       0.010733659 -0.075883344 -9.981387e-02 -0.0754817117 -0.132569470 -0.20017196 -0.119110285
i_1_4_3      -0.199696217 -0.137553560 -1.413828e-01 -0.1338571497 -0.147382261 -0.14803521 -0.086701718
i_1_5_3       0.080644995 -0.074809206 -5.098206e-02 -0.0395787839 -0.116696632 -0.12976276 -0.032730707
i_1_6_3      -0.103044100 -0.184737728 -1.496260e-01 -0.1734782850 -0.145488422 -0.25465786 -0.083277467
i_1_7_3      -0.075225868 -0.140912262 -1.948049e-01 -0.1390741937 -0.225138473 -0.12284280 -0.163446675
i_1_8_3      -0.148858799 -0.182179387 -1.893854e-01 -0.1546867757 -0.228971877 -0.20235415 -0.179866032
i_1_9_3      -0.099121663 -0.086989274 -7.336967e-02 -0.0702586084 -0.124311975 -0.13810134 -0.082516177
i_1_10_3     -0.059106101 -0.059098501 -2.567454e-02 -0.0450174171 -0.021975523 -0.06358270 -0.056618253
i_1_11_3     -0.174527440 -0.073889976 -8.186876e-02 -0.0407818784 -0.086709273 -0.13147942 -0.082026891
i_1_12_3     -0.084291161 -0.140939726 -1.004052e-01 -0.1397143646 -0.093767024 -0.17875930 -0.076611405
i_1_13_3     -0.190782131 -0.060860753 -9.280938e-02 -0.0767157452 -0.077266821 -0.14847590 -0.127510468
i_1_1_4      -0.107346724 -0.009684997 -4.584800e-02  0.0040173290 -0.027221193 -0.13665018 -0.051649226
i_1_2_4      -0.073987331 -0.106143995 -1.465937e-01 -0.1344976501 -0.146802091 -0.22681389 -0.134188357
i_1_3_4      -0.155472504 -0.121117916 -8.566064e-02 -0.0859219811 -0.162416977 -0.14592533 -0.113983951
i_1_4_4      -0.083986120 -0.055118921 -8.059630e-02 -0.0949309822 -0.092955092 -0.17163873 -0.110128158
i_1_5_4      -0.112221442 -0.001506288 -4.108610e-02 -0.0123952623 -0.080566970 -0.15735481 -0.069759850
i_1_6_4       0.019863010 -0.050239453  4.946455e-02 -0.1229361362 -0.178975511 -0.24862040 -0.011342118
i_1_7_4       0.072009130  0.015631038  3.775049e-02  0.0292113292 -0.096739546 -0.17303840 -0.025128675
i_1_8_4      -0.186901877 -0.194477602 -7.942342e-02 -0.1618358768 -0.199603220 -0.23999607 -0.137089435
i_1_9_4      -0.159742029 -0.122309855 -1.423531e-01 -0.0967451859 -0.089385213 -0.16622912 -0.133641275
i_1_10_4     -0.010153195  0.004437430 -7.335583e-03 -0.0062464359 -0.086669818 -0.12024056 -0.056618253
i_1_11_4      0.041041349  0.013442041 -8.876082e-03 -0.0714120569 -0.037008725 -0.04910266 -0.098846783
i_1_12_4     -0.017673780  0.005293565 -3.609735e-02 -0.0082775066  0.018672762 -0.06136664 -0.006131435
i_1_13_4     -0.107382165 -0.073315138 -9.957060e-02 -0.1460504167 -0.161348316 -0.17324907 -0.092228479
i_1_1_5      -0.079435179 -0.031947331 -1.218097e-01 -0.0349415410 -0.149794404 -0.16725727 -0.120437872
i_1_2_5      -0.069805475 -0.062631053 -8.995276e-02 -0.1274886386 -0.191866710 -0.17648600 -0.098652509
i_1_3_5      -0.058243356 -0.053920194 -8.239489e-03 -0.0735484483 -0.226533568 -0.22344485 -0.034457780
i_1_4_5      -0.172165571 -0.110069057 -1.312475e-01 -0.0983662743 -0.162624176 -0.23103954 -0.117483769
i_1_5_5      -0.144876540 -0.093000132 -1.731506e-01 -0.0923891558 -0.213719576 -0.21313942 -0.148887666
i_1_6_5       0.004912441 -0.009008738  2.600890e-02  0.0103498195 -0.030170849 -0.05690077  0.017571272
i_1_7_5      -0.134715494 -0.030556194 -8.994726e-02 -0.0868160672 -0.081804377 -0.13533459 -0.126785170
i_1_8_5      -0.061433283  0.011880444  4.140085e-03 -0.0578649889 -0.002191799 -0.12803633 -0.036155612
i_1_9_5      -0.136072925 -0.122594729 -1.805202e-01 -0.0904400042 -0.176483554 -0.21006922 -0.144592514
i_1_10_5     -0.103065144 -0.017737214  5.759611e-03 -0.0432945060 -0.101268322 -0.13049086 -0.064467772
i_1_11_5     -0.014836192  0.071980312 -1.667400e-02  0.0127295443 -0.103636713 -0.13260087 -0.008203666
i_1_12_5     -0.137700473 -0.016361153 -3.871778e-02 -0.0601941765 -0.075195708 -0.10387864 -0.103643115
i_1_13_5     -0.154524628 -0.084996424 -1.176074e-01 -0.1114864017 -0.129916489 -0.13700117 -0.172348544
i_1_1_6      -0.094816272 -0.159870661 -1.648373e-01 -0.1205627222 -0.122508573 -0.23919867 -0.159436238
i_1_2_6      -0.123630467 -0.015208648 -8.305305e-02 -0.0007039496 -0.004410852 -0.10081403 -0.088254325
i_1_3_6      -0.138653937 -0.081084407 -5.183650e-02 -0.0957214468 -0.076273752 -0.22687615 -0.100775172
i_1_4_6      -0.257890106  0.048406803 -3.140882e-02 -0.0466497913  0.056903138 -0.10932011 -0.054575393
i_1_5_6       0.022316642 -0.013447919 -2.717117e-02  0.0038663861 -0.015273070 -0.11892182 -0.050323970
i_1_6_6      -0.197482998 -0.065351588 -7.267015e-02 -0.1552122513 -0.163587857 -0.21717600 -0.163446675
i_1_7_6      -0.131416920 -0.064552002 -8.206868e-02 -0.0833929359 -0.116696632 -0.06573508 -0.113028002
i_1_8_6      -0.131394284 -0.072108934 -4.589012e-02 -0.0835222092 -0.108442232 -0.12834390 -0.076179200
i_1_9_6      -0.130948415 -0.085046141 -1.385906e-01 -0.0727283051 -0.061045682 -0.17837233 -0.093116180
i_1_10_6     -0.081887430 -0.077809317 -9.981387e-02 -0.0343472639 -0.072756321 -0.15809377 -0.076032424
i_1_11_6     -0.183164696 -0.112476834 -6.479146e-02 -0.1268997715 -0.116880775 -0.11301000 -0.046954868
i_1_12_6     -0.109982467 -0.041432630 -5.302677e-02 -0.0243933480 -0.029568726 -0.13727943 -0.063456907
i_1_13_6     -0.074015928 -0.032593552 -9.184959e-02 -0.1135782615 -0.124017515 -0.17668546 -0.092085918
i_1_1_7      -0.053502174 -0.032567745 -2.042140e-01 -0.0527676570 -0.046883512 -0.18576947 -0.074099556
i_1_2_7      -0.112936729  0.009610290 -5.910867e-02 -0.0397679899 -0.068786318 -0.07123753 -0.106132280
i_1_3_7      -0.085538231 -0.121151243 -1.686748e-01 -0.0798982788 -0.144647184 -0.21103345 -0.135646266
i_1_4_7      -0.047551244 -0.030851023  4.881768e-02  0.0285276295 -0.021465137 -0.03530152 -0.017816977
i_1_5_7      -0.017161075 -0.204390678 -1.837926e-01 -0.1175279633 -0.211547555 -0.25937624 -0.096706200
i_1_6_7      -0.147585896 -0.038246199 -1.440341e-02  0.0019333790 -0.043436969 -0.13367378 -0.054540956
i_1_7_7      -0.132779476 -0.030131350 -3.578083e-02 -0.0114189744 -0.019509359 -0.03486298 -0.029829488
i_1_8_7      -0.034528622 -0.092983579 -1.499937e-01 -0.0889117550 -0.142264535 -0.23087087 -0.126548497
i_1_9_7      -0.084353613 -0.063327027 -5.668278e-02 -0.0749844140 -0.147672846 -0.18536133 -0.115955878
i_1_10_7     -0.085316504 -0.177381242 -7.170647e-02 -0.1710212397 -0.221138725 -0.20446172 -0.147441128
i_1_11_7     -0.162264619 -0.145270790 -1.002098e-01 -0.1390719300 -0.191289756 -0.22658346 -0.153089333
i_1_12_7     -0.103147761 -0.047463364 -9.303756e-02 -0.0474193943 -0.020300361 -0.09121641  0.012288252
i_1_13_7     -0.194350588 -0.111379723 -1.891332e-01 -0.1043180862 -0.190782356 -0.17387245 -0.199748539
fam_M_1       0.577061257  0.523249373  4.503094e-01  0.4461286272  0.429524624  0.35558355  0.370693335
fam_M_2       0.383377702  0.661753668  5.231539e-01  0.5002891490  0.510368013  0.44118411  0.430902783
fam_M_3       0.387735750  0.622067825  6.232402e-01  0.5332945146  0.557676715  0.48216553  0.520275787
fam_M_4       0.345444026  0.556770609  5.194153e-01  0.6295110743  0.547009461  0.48526316  0.506935493
fam_M_5       0.298116605  0.586961741  5.640262e-01  0.5900411323  0.646805868  0.57802818  0.533709240
fam_M_6       0.328579867  0.557609323  5.223114e-01  0.5235996671  0.558035468  0.65483066  0.525028530
fam_M_7       0.320730531  0.529298738  5.546030e-01  0.5156293123  0.509240390  0.47911111  0.598461828
fam_5_1       0.257254390  0.317435058  2.584156e-01  0.2614161841  0.255812396  0.24725768  0.230398770
fam_5_2       0.258099582  0.415560741  3.242053e-01  0.3150676956  0.335303204  0.28399444  0.276333908
fam_5_3       0.262749783  0.421533347  3.767291e-01  0.3061767081  0.355905338  0.36944936  0.356792076
fam_5_4       0.260565384  0.365456165  3.309901e-01  0.4008512061  0.345805155  0.37161568  0.310322286
fam_5_5       0.192375537  0.464422154  4.288808e-01  0.3920988797  0.442401528  0.43625545  0.395946899
fam_5_6       0.249576588  0.415575849  3.818416e-01  0.3559023903  0.411317029  0.45520623  0.378404226
fam_5_7       0.187565264  0.424079082  4.215754e-01  0.3758736966  0.378660733  0.37052303  0.378701491
fam_9_1       0.365074370  0.391980826  3.245757e-01  0.3217582643  0.330416242  0.23333727  0.233530420
fam_9_2       0.276831012  0.470837333  3.993384e-01  0.3382558495  0.365510602  0.34033720  0.322652431
fam_9_3       0.254360251  0.476659976  4.092883e-01  0.3568843744  0.417034773  0.34218521  0.346355942
fam_9_4       0.245584151  0.440463101  4.052997e-01  0.4284638320  0.421858280  0.33007607  0.385323432
fam_9_5       0.210252548  0.460097253  4.453564e-01  0.4156788884  0.440973978  0.40380651  0.367779682
fam_9_6       0.184667398  0.412437219  3.787050e-01  0.3509673219  0.372925558  0.49852929  0.358316632
fam_9_7       0.222106523  0.412119367  3.972934e-01  0.3293192011  0.354347612  0.33278959  0.389636620
fam_12_1      0.319809580  0.377011853  3.112139e-01  0.2755506329  0.286364095  0.19363330  0.243296167
fam_12_2      0.267350678  0.460838633  3.612919e-01  0.3730435363  0.376605572  0.29680393  0.267237692
fam_12_3      0.263485025  0.431708503  3.632278e-01  0.3859679740  0.403460528  0.28598118  0.328166483
fam_12_4      0.187976990  0.360287490  3.363787e-01  0.3341344622  0.340781188  0.28670556  0.283000162
fam_12_5      0.202384837  0.409735485  3.995623e-01  0.4071206167  0.428583102  0.37199454  0.347260041
fam_12_6      0.265822355  0.449938664  3.989917e-01  0.4213163096  0.431938040  0.37702603  0.372600620
fam_12_7      0.224927881  0.371128902  3.801488e-01  0.3652485774  0.360263404  0.29907054  0.359189661
fam_16_1      0.512343216  0.509081559  4.242396e-01  0.4704105397  0.424132832  0.38487659  0.366184807
fam_16_2      0.366873054  0.591502029  4.881055e-01  0.4841681742  0.473354001  0.40568041  0.419349151
fam_16_3      0.385990041  0.600971209  6.231622e-01  0.5858830594  0.557773237  0.48787300  0.545866589
fam_16_4      0.337710992  0.552530839  5.074877e-01  0.6635615421  0.542142367  0.50252718  0.546605448
fam_16_5      0.277825401  0.511354390  5.038082e-01  0.6290319014  0.568255376  0.63395127  0.527528345
fam_16_6      0.336838299  0.497756758  5.010616e-01  0.5217397106  0.534642611  0.59622418  0.543416080
fam_16_7      0.366971309  0.483376551  5.720684e-01  0.5319587858  0.472733621  0.50088217  0.648393073
fam_18_1      1.000000000  0.512596309  5.181965e-01  0.4905997110  0.439376818  0.39896398  0.452861852
fam_18_2      0.512596309  1.000000000  7.317244e-01  0.6919508739  0.685772786  0.61594431  0.625595927
fam_18_3      0.518196503  0.731724386  1.000000e+00  0.6804241913  0.654996737  0.60009215  0.690488395
fam_18_4      0.490599711  0.691950874  6.804242e-01  1.0000000000  0.743329127  0.63180658  0.716965820
fam_18_5      0.439376818  0.685772786  6.549967e-01  0.7433291269  1.000000000  0.67801228  0.709805764
fam_18_6      0.398963982  0.615944314  6.000921e-01  0.6318065755  0.678012283  1.00000000  0.651672510
fam_18_7      0.452861852  0.625595927  6.904884e-01  0.7169658196  0.709805764  0.65167251  1.000000000


#tetrachoric correlations of matrices items:
For i = 40 j = 33  A cell entry of 0 was replaced with correct =  0.5.  Check your data!
For i = 47 j = 13  A cell entry of 0 was replaced with correct =  0.5.  Check your data!
For i = 51 j = 40  A cell entry of 0 was replaced with correct =  0.5.  Check your data!
For i = 55 j = 5  A cell entry of 0 was replaced with correct =  0.5.  Check your data!
For i = 55 j = 35  A cell entry of 0 was replaced with correct =  0.5.  Check your data!
For i = 70 j = 13  A cell entry of 0 was replaced with correct =  0.5.  Check your data!
For i = 71 j = 26  A cell entry of 0 was replaced with correct =  0.5.  Check your data!
For i = 80 j = 13  A cell entry of 0 was replaced with correct =  0.5.  Check your data!

Call: tetrachoric(x = all_data_subset[, c(grep("\\i_1_", names(all_data_subset), 
    val = T))])
tetrachoric correlation 
         i_1_1_1 i_1_2_1 i_1_3_1 i_1_4_1 i_1_5_1 i_1_6_1 i_1_7_1 i_1_8_1 i_1_9_1 i_1_10_1 i_1_11_1 i_1_12_1 i_1_13_1 i_1_1_2 i_1_2_2 i_1_3_2 i_1_4_2 i_1_5_2 i_1_6_2 i_1_7_2 i_1_8_2
i_1_1_1   1.00                                                                                                                                                                      
i_1_2_1   0.19    1.00                                                                                                                                                              
i_1_3_1   0.52    0.04    1.00                                                                                                                                                      
i_1_4_1   0.39    0.06    0.24    1.00                                                                                                                                              
i_1_5_1   0.37    0.23    0.36    0.33    1.00                                                                                                                                      
i_1_6_1   0.51    0.23    0.44    0.24    0.45    1.00                                                                                                                              
i_1_7_1   0.35    0.11    0.29    0.15    0.32    0.53    1.00                                                                                                                      
i_1_8_1   0.37   -0.03    0.31    0.20    0.29    0.51    0.69    1.00                                                                                                              
i_1_9_1   0.40    0.19    0.27    0.19    0.38    0.45    0.31    0.29    1.00                                                                                                      
i_1_10_1  0.42    0.07    0.42    0.23    0.32    0.51    0.55    0.62    0.32    1.00                                                                                              
i_1_11_1  0.26    0.28    0.34    0.09    0.28    0.42    0.29    0.25    0.20    0.35     1.00                                                                                     
i_1_12_1  0.39    0.26    0.28    0.31    0.25    0.30    0.21    0.21    0.38    0.31     0.39     1.00                                                                            
i_1_13_1  0.34    0.23    0.25    0.06    0.35    0.55    0.27    0.34    0.31    0.31     0.29     0.43     1.00                                                                   
i_1_1_2   0.31    0.14    0.25    0.08    0.35    0.43    0.17    0.24    0.34    0.31     0.31     0.34     0.36     1.00                                                          
i_1_2_2   0.26    0.07    0.16    0.28    0.17    0.35    0.15    0.06    0.08    0.08     0.40     0.35     0.17     0.17    1.00                                                  
i_1_3_2   0.42    0.22    0.33    0.36    0.44    0.52    0.47    0.61    0.34    0.59     0.20     0.24     0.23     0.44    0.19    1.00                                          
i_1_4_2   0.23    0.30    0.14    0.17    0.29    0.37    0.24    0.20    0.35    0.30     0.17     0.51     0.36     0.17    0.47    0.40    1.00                                  
i_1_5_2   0.36    0.08    0.13    0.17    0.50    0.33    0.33    0.31    0.28    0.38     0.13     0.22     0.18     0.29    0.16    0.45    0.14    1.00                          
i_1_6_2   0.39    0.04    0.28    0.25    0.38    0.54    0.25    0.32    0.50    0.38     0.36     0.27     0.31     0.31    0.21    0.36    0.30    0.32    1.00                  
i_1_7_2   0.21    0.34    0.09    0.12    0.26    0.28    0.13    0.24    0.16    0.35     0.29     0.22     0.28     0.26    0.26    0.33    0.31    0.10    0.23    1.00          
i_1_8_2   0.34    0.16    0.28    0.26    0.34    0.51    0.35    0.40    0.38    0.45     0.33     0.27     0.39     0.18    0.20    0.39    0.31    0.21    0.42    0.14    1.00  
i_1_9_2   0.29    0.07    0.43    0.35    0.30    0.56    0.23    0.27    0.38    0.31     0.18     0.31     0.33     0.31    0.29    0.50    0.36    0.37    0.40    0.23    0.26  
i_1_10_2  0.29    0.18    0.33    0.27    0.42    0.43    0.29    0.34    0.32    0.39     0.25     0.35     0.33     0.27    0.23    0.46    0.30    0.26    0.36    0.31    0.41  
i_1_11_2  0.10    0.20    0.06    0.15    0.22    0.22    0.11    0.11    0.26    0.21     0.09     0.23     0.23     0.22    0.16    0.28    0.31    0.26    0.36    0.13    0.01  
i_1_12_2  0.14    0.16    0.15    0.01    0.25    0.42    0.30    0.07    0.17    0.18     0.16     0.30     0.35     0.40    0.26    0.04    0.22    0.17    0.24    0.03    0.22  
i_1_13_2  0.25    0.08    0.32    0.35    0.34    0.38    0.37    0.48    0.22    0.46     0.24     0.35     0.25     0.11    0.19    0.37    0.39    0.23    0.27    0.30    0.33  
i_1_1_3   0.06    0.18    0.07   -0.05    0.08    0.27    0.21    0.23    0.05    0.16     0.49     0.42     0.18     0.23    0.44    0.19    0.35   -0.06    0.14    0.22    0.15  
i_1_2_3   0.40    0.12    0.48    0.38    0.36    0.49    0.24    0.18    0.36    0.41     0.51     0.38     0.24     0.42    0.32    0.36    0.32    0.22    0.47    0.18    0.37  
i_1_3_3   0.35    0.17    0.22    0.24    0.21    0.41    0.43    0.46    0.38    0.54     0.26     0.34     0.14     0.41    0.16    0.68    0.34    0.34    0.38    0.31    0.32  
i_1_4_3   0.37    0.18    0.12    0.34    0.29    0.45    0.41    0.38    0.18    0.39     0.33     0.37     0.16     0.15    0.26    0.33    0.21    0.38    0.25    0.11    0.22  
i_1_5_3   0.32    0.07    0.25    0.31    0.52    0.58    0.38    0.37    0.44    0.48     0.41     0.19     0.20     0.29    0.27    0.42    0.27    0.55    0.56    0.20    0.44  
i_1_6_3   0.26    0.26    0.25    0.11    0.33    0.49    0.25    0.28    0.29    0.31     0.30     0.39     0.30     0.39    0.25    0.43    0.28    0.35    0.35    0.28    0.15  
i_1_7_3   0.36    0.17    0.37    0.29    0.43    0.57    0.21    0.27    0.39    0.37     0.41     0.30     0.22     0.42    0.38    0.38    0.25    0.36    0.44    0.30    0.24  
i_1_8_3   0.23    0.01    0.34    0.34    0.34    0.34    0.20    0.19    0.18    0.29     0.31     0.29     0.09     0.15    0.27    0.43    0.36    0.33    0.37    0.25    0.32  
i_1_9_3   0.21    0.31    0.20    0.22    0.40    0.39    0.21    0.25    0.43    0.23     0.28     0.26     0.36     0.24    0.18    0.27    0.27    0.26    0.38    0.27    0.29  
i_1_10_3 -0.08    0.12   -0.15    0.10    0.16    0.32    0.23    0.25    0.19    0.32     0.30     0.25     0.17     0.12    0.21    0.43    0.38    0.28    0.35    0.29    0.22  
i_1_11_3  0.23    0.40    0.23    0.32    0.29    0.39    0.21    0.30    0.30    0.35     0.28     0.24     0.24     0.29    0.18    0.52    0.29    0.12    0.31    0.39    0.32  
i_1_12_3  0.33    0.21    0.23    0.07    0.32    0.45    0.25    0.24    0.38    0.28     0.31     0.35     0.26     0.30    0.22    0.31    0.39    0.23    0.42    0.21    0.36  
i_1_13_3  0.34    0.14    0.20    0.15    0.27    0.50    0.30    0.24    0.29    0.30     0.14     0.14     0.32     0.21    0.15    0.27    0.22    0.25    0.39    0.17    0.31  
i_1_1_4   0.02    0.15    0.02   -0.07    0.13    0.20    0.40    0.21    0.09    0.16     0.10     0.27     0.07     0.06    0.27    0.36    0.35    0.31    0.10    0.10    0.16  
i_1_2_4   0.16    0.29    0.19    0.15    0.26    0.40    0.16    0.17    0.35    0.29     0.16     0.36     0.15     0.38    0.34    0.38    0.31    0.25    0.22    0.32    0.15  
i_1_3_4   0.21    0.10    0.19    0.30    0.44    0.45    0.41    0.49    0.48    0.43     0.25     0.33     0.47     0.20    0.12    0.44    0.45    0.32    0.38    0.23    0.54  
i_1_4_4   0.43    0.14    0.40    0.21    0.33    0.57    0.33    0.38    0.46    0.41     0.38     0.25     0.33     0.52    0.31    0.46    0.29    0.37    0.34    0.32    0.41  
i_1_5_4   0.38    0.20    0.39    0.37    0.47    0.63    0.36    0.33    0.37    0.56     0.31     0.41     0.46     0.42    0.41    0.43    0.41    0.46    0.40    0.40    0.52  
i_1_6_4   0.14    0.02   -0.04    0.15    0.31    0.47    0.30    0.52    0.23    0.46     0.10     0.25     0.33     0.28    0.30    0.48    0.45    0.30    0.40    0.36    0.38  
i_1_7_4   0.20    0.26    0.07    0.17    0.19    0.12    0.17    0.13    0.12    0.21     0.04     0.20     0.20     0.18    0.05    0.30    0.20    0.20    0.32    0.30    0.13  
i_1_8_4   0.40    0.22    0.43    0.24    0.52    0.59    0.29    0.42    0.42    0.62     0.33     0.47     0.46     0.56    0.20    0.63    0.41    0.50    0.50    0.41    0.48  
i_1_9_4   0.25    0.25    0.13    0.10    0.33    0.36    0.34    0.21    0.30    0.31     0.20     0.21     0.30     0.09    0.14    0.35    0.33    0.25    0.36    0.41    0.18  
i_1_10_4  0.07    0.23    0.05    0.00    0.15    0.25    0.18    0.15    0.32    0.36     0.17     0.14     0.15     0.18    0.23    0.21    0.28    0.12    0.21    0.27    0.29  
i_1_11_4  0.10    0.10    0.10    0.03    0.26    0.28    0.26    0.21    0.29    0.21     0.24     0.14     0.22     0.20   -0.07    0.08    0.17    0.25    0.25    0.15    0.30  
i_1_12_4  0.11    0.29   -0.06   -0.13    0.13    0.19    0.14    0.13    0.10    0.10     0.20     0.15     0.32    -0.01    0.32    0.04    0.38    0.08    0.11    0.23    0.23  
i_1_13_4  0.23    0.02    0.31    0.13    0.34    0.28    0.42    0.49    0.37    0.35     0.12     0.23     0.25     0.38    0.23    0.42    0.27    0.35    0.29    0.28    0.31  
i_1_1_5   0.36    0.21    0.39    0.28    0.36    0.56    0.30    0.33    0.36    0.38     0.40     0.37     0.22     0.52    0.43    0.44    0.22    0.44    0.32    0.26    0.29  
i_1_2_5   0.28    0.07    0.40    0.22    0.27    0.41    0.33    0.25    0.20    0.44     0.21     0.33     0.23     0.42    0.25    0.30    0.20    0.33    0.20    0.16    0.30  
i_1_3_5   0.39    0.11    0.30    0.36    0.50    0.42    0.38    0.38    0.45    0.30     0.16     0.23     0.20     0.41    0.39    0.57    0.35    0.41    0.39    0.29    0.30  
i_1_4_5   0.39    0.07    0.38    0.20    0.32    0.47    0.37    0.37    0.26    0.48     0.38     0.36     0.33     0.35    0.49    0.38    0.40    0.38    0.34    0.21    0.32  
i_1_5_5   0.16    0.29    0.37    0.20    0.19    0.42    0.24    0.32    0.26    0.34     0.35     0.39     0.29     0.12    0.35    0.31    0.23    0.30    0.26    0.20    0.42  
i_1_6_5   0.41    0.03    0.36    0.23    0.36    0.53    0.34    0.43    0.27    0.47     0.25     0.25     0.35     0.38    0.23    0.49    0.15    0.49    0.30    0.17    0.45  
i_1_7_5   0.14    0.14    0.17   -0.02    0.21    0.30    0.21    0.20    0.25    0.25     0.31     0.13     0.25     0.03    0.28    0.33    0.26    0.22    0.25    0.19    0.27  
i_1_8_5   0.29    0.27    0.14    0.37    0.33    0.41    0.38    0.39    0.47    0.46     0.26     0.42     0.30     0.18    0.12    0.42    0.42    0.33    0.43    0.26    0.55  
i_1_9_5   0.45    0.16    0.36    0.47    0.41    0.54    0.38    0.55    0.45    0.49     0.24     0.43     0.35     0.38    0.27    0.61    0.28    0.43    0.40    0.40    0.40  
i_1_10_5  0.16    0.10    0.24    0.24    0.40    0.43    0.33    0.37    0.21    0.45     0.38     0.27     0.36     0.35    0.22    0.42    0.27    0.36    0.30    0.33    0.40  
i_1_11_5  0.12    0.11    0.17    0.21    0.20    0.17    0.32    0.35    0.19    0.24     0.20     0.25     0.08     0.10    0.27    0.39    0.23    0.14    0.12    0.28    0.22  
i_1_12_5  0.03    0.15   -0.10    0.15    0.07    0.10    0.05    0.13    0.26    0.15    -0.10     0.24     0.17     0.05    0.05    0.22    0.27    0.17    0.06    0.17    0.31  
i_1_13_5  0.22    0.18    0.16    0.28    0.27    0.36    0.18    0.16    0.31    0.18     0.10     0.27     0.18     0.11    0.21    0.26    0.29    0.18    0.14    0.17    0.24  
i_1_1_6   0.36    0.19    0.39    0.31    0.34    0.52    0.31    0.46    0.35    0.44     0.31     0.31     0.46     0.15    0.29    0.50    0.41    0.22    0.44    0.32    0.50  
i_1_2_6   0.16    0.21    0.28    0.32    0.33    0.42    0.24    0.34    0.40    0.38     0.22     0.12     0.28     0.28    0.16    0.55    0.27    0.20    0.40    0.27    0.37  
i_1_3_6   0.33    0.18    0.30    0.18    0.17    0.37    0.31    0.24    0.17    0.29     0.25     0.31     0.33     0.08    0.31    0.31    0.20    0.29    0.23    0.20    0.19  
i_1_4_6   0.22    0.19    0.26    0.31    0.28    0.31    0.24    0.35    0.19    0.33     0.17     0.20     0.09     0.08    0.18    0.39    0.35    0.28    0.28    0.23    0.21  
i_1_5_6   0.26    0.15    0.37    0.35    0.41    0.44    0.28    0.26    0.46    0.42     0.30     0.43     0.45     0.32    0.25    0.39    0.31    0.32    0.38    0.33    0.36  
i_1_6_6   0.29    0.05    0.29    0.26    0.41    0.47    0.42    0.53    0.37    0.45     0.26     0.38     0.35     0.38    0.30    0.57    0.42    0.30    0.39    0.43    0.28  
i_1_7_6   0.44    0.15    0.26    0.25    0.35    0.55    0.34    0.34    0.28    0.40     0.23     0.34     0.44     0.38    0.27    0.43    0.32    0.47    0.30    0.20    0.34  
i_1_8_6   0.42    0.33    0.29    0.23    0.51    0.43    0.32    0.33    0.40    0.42     0.27     0.47     0.39     0.45    0.32    0.46    0.45    0.37    0.31    0.29    0.39  
i_1_9_6   0.22    0.15    0.17    0.14    0.15    0.37    0.14    0.06    0.13    0.17     0.12     0.18     0.17     0.33    0.35    0.23    0.25    0.24    0.19    0.34    0.10  
i_1_10_6  0.42    0.30    0.29    0.37    0.33    0.45    0.26    0.19    0.32    0.27     0.21     0.28     0.27     0.27    0.24    0.43    0.24    0.27    0.26    0.14    0.36  
i_1_11_6  0.44    0.13    0.22    0.23    0.27    0.44    0.30    0.27    0.34    0.40     0.16     0.35     0.31     0.41    0.16    0.39    0.28    0.35    0.31    0.29    0.27  
i_1_12_6  0.17    0.16    0.20    0.23    0.18    0.30    0.16    0.35    0.27    0.18     0.17     0.24     0.16     0.30    0.24    0.37    0.12    0.33    0.25    0.15    0.19  
i_1_13_6  0.26    0.19    0.35    0.20    0.26    0.48    0.29    0.36    0.40    0.35     0.33     0.48     0.38     0.36    0.37    0.41    0.40    0.25    0.38    0.26    0.35  
i_1_1_7   0.24    0.20    0.29    0.17    0.20    0.48    0.30    0.23    0.36    0.20     0.32     0.13     0.10     0.16    0.51    0.33    0.34    0.18    0.30    0.22    0.20  
i_1_2_7   0.25    0.22    0.04    0.04    0.01    0.34    0.35    0.19    0.15    0.20     0.16     0.34     0.35     0.03    0.44    0.11    0.34    0.09    0.15    0.27    0.16  
i_1_3_7   0.47    0.22    0.45    0.31    0.41    0.64    0.33    0.33    0.37    0.51     0.41     0.31     0.33     0.49    0.43    0.53    0.34    0.46    0.33    0.34    0.37  
i_1_4_7   0.06    0.00    0.19    0.30    0.25    0.34    0.16    0.21    0.08    0.26     0.24     0.22     0.34     0.28    0.23    0.30    0.22    0.10    0.26    0.27    0.18  
i_1_5_7   0.48    0.17    0.35    0.34    0.21    0.50    0.34    0.24    0.41    0.44     0.32     0.33     0.34     0.36    0.17    0.43    0.13    0.32    0.40    0.22    0.28  
i_1_6_7   0.18    0.26    0.24    0.27    0.30    0.36    0.36    0.32    0.21    0.36     0.08     0.21     0.30     0.15    0.14    0.53    0.43    0.25    0.28    0.24    0.26  
i_1_7_7   0.28    0.13    0.28    0.18    0.32    0.39    0.26    0.28    0.43    0.29     0.35     0.34     0.37     0.25    0.18    0.28    0.36    0.25    0.26    0.23    0.42  
i_1_8_7   0.28    0.21    0.36    0.30    0.29    0.48    0.48    0.42    0.21    0.37     0.34     0.20     0.31     0.15    0.31    0.34    0.35    0.39    0.24    0.28    0.33  
i_1_9_7   0.39    0.04    0.24    0.40    0.34    0.44    0.41    0.38    0.36    0.52     0.23     0.38     0.17     0.44    0.35    0.51    0.31    0.36    0.39    0.45    0.20  
i_1_10_7  0.39   -0.04    0.32    0.37    0.33    0.56    0.20    0.29    0.33    0.45     0.27     0.35     0.34     0.34    0.38    0.30    0.23    0.30    0.36    0.24    0.34  
i_1_11_7  0.21    0.06    0.18    0.18    0.17    0.32    0.21    0.18    0.24    0.24     0.00     0.07     0.17     0.24   -0.01    0.34    0.11    0.12    0.23    0.07    0.26  
i_1_12_7  0.34   -0.02    0.08    0.17    0.20    0.23    0.23    0.26    0.21    0.18     0.01     0.26     0.18     0.13    0.08    0.27    0.18    0.34    0.16   -0.04    0.21  
i_1_13_7  0.20    0.15    0.27    0.30    0.32    0.53    0.29    0.36    0.22    0.34     0.21     0.33     0.18     0.29    0.21    0.44    0.19    0.35    0.24    0.14    0.33  
         i_1_9_2 i_1_10_2 i_1_11_2 i_1_12_2 i_1_13_2
i_1_1_1                                             
i_1_2_1                                             
i_1_3_1                                             
i_1_4_1                                             
i_1_5_1                                             
i_1_6_1                                             
i_1_7_1                                             
i_1_8_1                                             
i_1_9_1                                             
i_1_10_1                                            
i_1_11_1                                            
i_1_12_1                                            
i_1_13_1                                            
i_1_1_2                                             
i_1_2_2                                             
i_1_3_2                                             
i_1_4_2                                             
i_1_5_2                                             
i_1_6_2                                             
i_1_7_2                                             
i_1_8_2                                             
i_1_9_2   1.00                                      
i_1_10_2  0.37    1.00                              
i_1_11_2  0.32    0.39     1.00                     
i_1_12_2  0.04    0.22     0.15     1.00            
i_1_13_2  0.34    0.52     0.18     0.13     1.00   
i_1_1_3   0.11    0.26     0.14     0.12     0.17   
i_1_2_3   0.39    0.31     0.13     0.26     0.33   
i_1_3_3   0.42    0.44     0.34     0.03     0.42   
i_1_4_3   0.35    0.34     0.15     0.22     0.27   
i_1_5_3   0.44    0.34     0.23     0.27     0.39   
i_1_6_3   0.39    0.35     0.36     0.26     0.20   
i_1_7_3   0.38    0.22     0.17     0.29     0.24   
i_1_8_3   0.39    0.32     0.14     0.21     0.28   
i_1_9_3   0.26    0.26     0.23     0.24     0.27   
i_1_10_3  0.27    0.24     0.29     0.13     0.19   
i_1_11_3  0.32    0.37     0.22     0.10     0.38   
i_1_12_3  0.26    0.25     0.13     0.25     0.19   
i_1_13_3  0.21    0.29     0.09     0.33     0.27   
i_1_1_4   0.24    0.32     0.21     0.25     0.13   
i_1_2_4   0.23    0.28     0.26     0.31     0.16   
i_1_3_4   0.35    0.46     0.26     0.13     0.46   
i_1_4_4   0.46    0.43     0.21     0.23     0.37   
i_1_5_4   0.57    0.52     0.36     0.41     0.48   
i_1_6_4   0.36    0.28     0.30     0.15     0.42   
i_1_7_4   0.29    0.19     0.27     0.18     0.19   
i_1_8_4   0.52    0.57     0.38     0.30     0.43   
i_1_9_4   0.45    0.32     0.30     0.18     0.27   
i_1_10_4  0.06    0.40     0.34     0.30     0.28   
i_1_11_4  0.20    0.19     0.11     0.20     0.21   
i_1_12_4  0.08    0.12     0.01     0.05     0.08   
i_1_13_4  0.28    0.33     0.28     0.25     0.32   
i_1_1_5   0.45    0.47     0.20     0.38     0.35   
i_1_2_5   0.33    0.30     0.06     0.24     0.31   
i_1_3_5   0.47    0.32     0.23     0.14     0.33   
i_1_4_5   0.41    0.47     0.23     0.29     0.34   
i_1_5_5   0.43    0.36     0.31     0.13     0.25   
i_1_6_5   0.50    0.43     0.26     0.21     0.42   
i_1_7_5   0.08    0.21     0.08     0.17     0.17   
i_1_8_5   0.28    0.32     0.19     0.09     0.42   
i_1_9_5   0.49    0.46     0.26     0.11     0.49   
i_1_10_5  0.45    0.21     0.22     0.13     0.37   
i_1_11_5  0.16    0.20     0.20     0.01     0.25   
i_1_12_5  0.22    0.21     0.02     0.03     0.18   
i_1_13_5  0.39    0.23     0.11     0.10     0.18   
i_1_1_6   0.39    0.49     0.26     0.21     0.41   
i_1_2_6   0.34    0.46     0.34     0.18     0.45   
i_1_3_6   0.40    0.27     0.23     0.16     0.18   
i_1_4_6   0.20    0.26     0.30     0.18     0.34   
i_1_5_6   0.38    0.41     0.37     0.25     0.42   
i_1_6_6   0.42    0.43     0.38     0.25     0.58   
i_1_7_6   0.51    0.38     0.26     0.32     0.44   
i_1_8_6   0.36    0.43     0.34     0.39     0.34   
i_1_9_6   0.24    0.13     0.14     0.45     0.02   
i_1_10_6  0.42    0.33     0.31     0.09     0.26   
i_1_11_6  0.37    0.31     0.32     0.42     0.34   
i_1_12_6  0.33    0.23     0.19     0.14     0.38   
i_1_13_6  0.47    0.21     0.29     0.25     0.26   
i_1_1_7   0.42    0.28     0.26     0.21     0.12   
i_1_2_7   0.22    0.23     0.19     0.43     0.13   
i_1_3_7   0.55    0.47     0.38     0.26     0.47   
i_1_4_7   0.38    0.29     0.31     0.23     0.30   
i_1_5_7   0.46    0.29     0.35     0.12     0.24   
i_1_6_7   0.48    0.42     0.36     0.19     0.49   
i_1_7_7   0.43    0.24     0.17     0.14     0.34   
i_1_8_7   0.43    0.40     0.34     0.20     0.42   
i_1_9_7   0.41    0.35     0.45     0.27     0.43   
i_1_10_7  0.49    0.30     0.30     0.30     0.37   
i_1_11_7  0.20    0.05     0.10     0.12     0.04   
i_1_12_7  0.11    0.08     0.12     0.20     0.07   
i_1_13_7  0.50    0.44     0.17     0.33     0.37   
         i_1_1_3 i_1_2_3 i_1_3_3 i_1_4_3 i_1_5_3 i_1_6_3 i_1_7_3 i_1_8_3 i_1_9_3 i_1_10_3 i_1_11_3 i_1_12_3 i_1_13_3 i_1_1_4 i_1_2_4 i_1_3_4 i_1_4_4 i_1_5_4 i_1_6_4 i_1_7_4 i_1_8_4
i_1_1_3   1.00                                                                                                                                                                      
i_1_2_3   0.24    1.00                                                                                                                                                              
i_1_3_3   0.32    0.36    1.00                                                                                                                                                      
i_1_4_3   0.40    0.30    0.35    1.00                                                                                                                                              
i_1_5_3   0.17    0.47    0.47    0.53    1.00                                                                                                                                      
i_1_6_3   0.34    0.21    0.37    0.37    0.44    1.00                                                                                                                              
i_1_7_3   0.35    0.64    0.43    0.46    0.69    0.42    1.00                                                                                                                      
i_1_8_3   0.19    0.56    0.34    0.28    0.48    0.21    0.53    1.00                                                                                                              
i_1_9_3   0.19    0.23    0.35    0.19    0.52    0.32    0.36    0.35    1.00                                                                                                      
i_1_10_3  0.47    0.20    0.48    0.31    0.46    0.32    0.35    0.34    0.34    1.00                                                                                              
i_1_11_3  0.24    0.36    0.46    0.11    0.31    0.22    0.42    0.28    0.34    0.38     1.00                                                                                     
i_1_12_3  0.24    0.38    0.36    0.18    0.35    0.29    0.26    0.22    0.32    0.26     0.38     1.00                                                                            
i_1_13_3  0.26    0.35    0.39    0.41    0.42    0.21    0.38    0.20    0.31    0.26     0.25     0.42     1.00                                                                   
i_1_1_4   0.33   -0.05    0.34    0.19    0.16    0.34   -0.04    0.33    0.21    0.39     0.22     0.19     0.16     1.00                                                          
i_1_2_4   0.29    0.16    0.26    0.17    0.24    0.45    0.36    0.17    0.50    0.31     0.28     0.36     0.28     0.21    1.00                                                  
i_1_3_4   0.10    0.32    0.52    0.21    0.49    0.19    0.27    0.41    0.56    0.40     0.42     0.42     0.26     0.21    0.20    1.00                                          
i_1_4_4   0.26    0.55    0.53    0.25    0.58    0.27    0.59    0.41    0.44    0.21     0.44     0.36     0.37     0.15    0.28    0.45    1.00                                  
i_1_5_4   0.21    0.45    0.45    0.45    0.57    0.43    0.49    0.30    0.42    0.30     0.44     0.40     0.42     0.24    0.46    0.49    0.58    1.00                          
i_1_6_4   0.27    0.22    0.47    0.26    0.50    0.38    0.45    0.24    0.37    0.50     0.33     0.21     0.24     0.19    0.40    0.46    0.41    0.40    1.00                  
i_1_7_4  -0.10    0.24    0.24    0.15    0.34    0.15    0.29    0.21    0.18    0.19     0.30     0.12     0.07     0.08    0.04    0.20    0.37    0.22    0.41    1.00          
i_1_8_4   0.26    0.52    0.67    0.33    0.57    0.50    0.52    0.51    0.45    0.45     0.47     0.35     0.37     0.39    0.31    0.56    0.63    0.63    0.53    0.33    1.00  
i_1_9_4   0.19    0.27    0.28    0.23    0.28    0.26    0.21    0.37    0.21    0.41     0.36     0.27     0.23     0.46    0.17    0.26    0.36    0.34    0.33    0.39    0.45  
i_1_10_4  0.21    0.16    0.41    0.08    0.36    0.21    0.25    0.14    0.31    0.31     0.32     0.13     0.05     0.23    0.27    0.32    0.41    0.41    0.36    0.18    0.39  
i_1_11_4  0.05    0.24    0.22    0.14    0.43    0.16    0.33    0.30    0.30    0.20     0.22     0.23     0.07     0.11    0.14    0.34    0.44    0.42    0.23    0.24    0.29  
i_1_12_4  0.16   -0.08    0.12    0.11    0.13    0.19    0.03    0.06    0.23    0.01     0.21     0.20     0.14     0.46   -0.07    0.21    0.13    0.20    0.20    0.07    0.26  
i_1_13_4  0.21    0.35    0.49    0.10    0.29    0.22    0.36    0.38    0.30    0.30     0.39     0.33     0.21     0.36    0.23    0.52    0.53    0.39    0.47    0.27    0.61  
i_1_1_5   0.43    0.56    0.42    0.52    0.58    0.46    0.67    0.36    0.24    0.21     0.47     0.30     0.46     0.30    0.36    0.24    0.65    0.65    0.27    0.19    0.56  
i_1_2_5   0.29    0.49    0.29    0.34    0.46    0.30    0.45    0.24    0.30    0.14     0.33     0.22     0.30     0.18    0.35    0.28    0.58    0.59    0.26    0.21    0.44  
i_1_3_5   0.30    0.37    0.52    0.18    0.57    0.35    0.50    0.37    0.53    0.38     0.48     0.40     0.31     0.27    0.41    0.48    0.60    0.47    0.51    0.40    0.48  
i_1_4_5   0.34    0.56    0.41    0.47    0.48    0.40    0.48    0.34    0.29    0.31     0.43     0.44     0.45     0.27    0.34    0.40    0.49    0.54    0.42    0.22    0.53  
i_1_5_5   0.33    0.33    0.28    0.22    0.36    0.43    0.37    0.36    0.46    0.28     0.50     0.29     0.09     0.36    0.38    0.37    0.55    0.52    0.34    0.26    0.47  
i_1_6_5   0.27    0.44    0.52    0.47    0.65    0.33    0.60    0.42    0.36    0.35     0.40     0.34     0.34     0.10    0.18    0.44    0.68    0.56    0.48    0.36    0.63  
i_1_7_5   0.36    0.31    0.17    0.30    0.43    0.34    0.43    0.30    0.14    0.39     0.26     0.18     0.32     0.26    0.21    0.16    0.26    0.21    0.25    0.22    0.32  
i_1_8_5   0.24    0.36    0.50    0.38    0.52    0.33    0.42    0.26    0.40    0.44     0.52     0.39     0.29     0.20    0.29    0.53    0.46    0.50    0.49    0.34    0.56  
i_1_9_5   0.29    0.45    0.59    0.47    0.47    0.45    0.61    0.51    0.40    0.29     0.56     0.32     0.39     0.23    0.37    0.50    0.60    0.58    0.43    0.21    0.62  
i_1_10_5  0.28    0.40    0.50    0.29    0.55    0.31    0.47    0.34    0.44    0.37     0.43     0.31     0.39     0.24    0.30    0.47    0.58    0.51    0.59    0.35    0.58  
i_1_11_5  0.34    0.22    0.46    0.21    0.34    0.20    0.37    0.36    0.27    0.37     0.53     0.25     0.13     0.34    0.16    0.30    0.41    0.19    0.39    0.31    0.36  
i_1_12_5  0.27    0.32    0.21    0.24    0.24    0.05    0.21    0.17    0.21    0.30     0.25     0.24     0.25     0.11    0.14    0.29    0.25    0.25    0.25    0.19    0.25  
i_1_13_5  0.27    0.30    0.24    0.46    0.28    0.22    0.45    0.31    0.23    0.23     0.52     0.36     0.32     0.24    0.29    0.26    0.30    0.44    0.28    0.11    0.31  
i_1_1_6   0.30    0.45    0.46    0.27    0.43    0.45    0.51    0.42    0.43    0.44     0.53     0.45     0.39     0.20    0.21    0.51    0.48    0.50    0.40    0.28    0.54  
i_1_2_6   0.11    0.32    0.45    0.09    0.37    0.36    0.33    0.23    0.50    0.39     0.59     0.29     0.25     0.18    0.35    0.46    0.47    0.48    0.32    0.17    0.55  
i_1_3_6   0.06    0.17    0.33    0.17    0.23    0.41    0.09    0.11    0.32    0.21     0.19     0.19     0.10     0.35    0.17    0.31    0.15    0.32    0.26    0.25    0.42  
i_1_4_6   0.17    0.31    0.35    0.32    0.27    0.17    0.26    0.26    0.29    0.26     0.36     0.27     0.31     0.20    0.18    0.37    0.29    0.42    0.20    0.06    0.46  
i_1_5_6   0.09    0.36    0.48    0.10    0.55    0.48    0.41    0.31    0.50    0.33     0.47     0.33     0.19     0.26    0.26    0.55    0.48    0.59    0.29    0.22    0.66  
i_1_6_6   0.40    0.38    0.55    0.21    0.44    0.46    0.46    0.40    0.39    0.45     0.52     0.28     0.36     0.35    0.36    0.48    0.52    0.44    0.59    0.28    0.64  
i_1_7_6   0.27    0.44    0.52    0.46    0.54    0.38    0.52    0.40    0.37    0.25     0.42     0.32     0.44     0.27    0.16    0.43    0.59    0.57    0.41    0.27    0.60  
i_1_8_6   0.37    0.46    0.49    0.37    0.51    0.41    0.56    0.31    0.36    0.38     0.48     0.37     0.42     0.27    0.29    0.44    0.53    0.52    0.41    0.38    0.66  
i_1_9_6   0.11    0.24    0.17    0.17    0.22    0.48    0.34    0.30    0.14    0.15     0.29     0.31     0.12     0.24    0.29    0.18    0.27    0.40    0.11    0.12    0.38  
i_1_10_6  0.18    0.31    0.42    0.42    0.41    0.40    0.42    0.30    0.24    0.25     0.33     0.27     0.30     0.25    0.27    0.19    0.33    0.48    0.20    0.16    0.46  
i_1_11_6  0.19    0.34    0.32    0.31    0.36    0.36    0.34    0.36    0.26    0.40     0.38     0.27     0.33     0.36    0.25    0.31    0.39    0.54    0.26    0.19    0.56  
i_1_12_6  0.25    0.22    0.38    0.23    0.29    0.30    0.35    0.16    0.26    0.38     0.52     0.20     0.22     0.13    0.36    0.25    0.29    0.39    0.29    0.10    0.41  
i_1_13_6  0.24    0.44    0.38    0.30    0.41    0.48    0.62    0.34    0.24    0.35     0.46     0.27     0.28     0.27    0.38    0.35    0.43    0.50    0.49    0.41    0.52  
i_1_1_7   0.21    0.43    0.31    0.34    0.47    0.34    0.52    0.39    0.29    0.18     0.38     0.26     0.27     0.34    0.15    0.24    0.51    0.43    0.14    0.16    0.37  
i_1_2_7   0.37    0.05    0.11    0.30    0.13    0.21    0.15    0.19    0.20    0.28     0.31     0.27     0.41     0.49    0.27    0.13    0.23    0.33    0.20    0.17    0.18  
i_1_3_7   0.22    0.54    0.58    0.40    0.61    0.45    0.56    0.37    0.40    0.30     0.44     0.42     0.40     0.18    0.39    0.44    0.72    0.70    0.37    0.24    0.69  
i_1_4_7   0.24    0.37    0.23    0.15    0.28    0.36    0.37    0.44    0.12    0.27     0.42     0.27     0.24     0.17    0.28    0.33    0.31    0.41    0.33    0.28    0.42  
i_1_5_7   0.08    0.44    0.52    0.31    0.40    0.45    0.40    0.33    0.25    0.31     0.44     0.32     0.31     0.13    0.23    0.36    0.42    0.43    0.19    0.30    0.48  
i_1_6_7   0.08    0.37    0.49    0.19    0.35    0.32    0.18    0.25    0.27    0.39     0.48     0.39     0.20     0.29    0.10    0.45    0.43    0.45    0.36    0.46    0.57  
i_1_7_7   0.29    0.45    0.28    0.33    0.41    0.20    0.35    0.40    0.37    0.30     0.33     0.50     0.37     0.10    0.06    0.45    0.49    0.39    0.19    0.23    0.43  
i_1_8_7   0.24    0.35    0.38    0.34    0.45    0.33    0.38    0.43    0.30    0.35     0.39     0.43     0.33     0.37    0.16    0.41    0.45    0.52    0.27    0.22    0.45  
i_1_9_7   0.26    0.52    0.59    0.36    0.54    0.39    0.54    0.43    0.34    0.38     0.41     0.33     0.32     0.18    0.34    0.41    0.53    0.51    0.47    0.40    0.61  
i_1_10_7  0.23    0.39    0.36    0.43    0.48    0.36    0.47    0.22    0.28    0.35     0.35     0.40     0.30     0.12    0.38    0.40    0.46    0.63    0.45    0.26    0.52  
i_1_11_7  0.18    0.14    0.38    0.02    0.27    0.21    0.39    0.29    0.28    0.22     0.36     0.19     0.21     0.08    0.20    0.38    0.36    0.22    0.29    0.25    0.36  
i_1_12_7  0.13    0.21    0.19    0.23    0.17    0.23    0.28    0.21    0.10    0.27     0.22     0.20     0.16     0.16    0.06    0.11    0.31    0.09    0.24    0.13    0.32  
i_1_13_7  0.32    0.45    0.42    0.53    0.49    0.25    0.56    0.48    0.27    0.35     0.47     0.36     0.47     0.35    0.29    0.30    0.50    0.51    0.33    0.25    0.53  
         i_1_9_4 i_1_10_4 i_1_11_4 i_1_12_4 i_1_13_4
i_1_1_3                                             
i_1_2_3                                             
i_1_3_3                                             
i_1_4_3                                             
i_1_5_3                                             
i_1_6_3                                             
i_1_7_3                                             
i_1_8_3                                             
i_1_9_3                                             
i_1_10_3                                            
i_1_11_3                                            
i_1_12_3                                            
i_1_13_3                                            
i_1_1_4                                             
i_1_2_4                                             
i_1_3_4                                             
i_1_4_4                                             
i_1_5_4                                             
i_1_6_4                                             
i_1_7_4                                             
i_1_8_4                                             
i_1_9_4   1.00                                      
i_1_10_4  0.32    1.00                              
i_1_11_4  0.46    0.38     1.00                     
i_1_12_4  0.31    0.16     0.15     1.00            
i_1_13_4  0.36    0.33     0.23     0.12     1.00   
i_1_1_5   0.27    0.32     0.27     0.15     0.41   
i_1_2_5   0.22    0.26     0.35     0.01     0.30   
i_1_3_5   0.37    0.35     0.35     0.06     0.51   
i_1_4_5   0.30    0.17     0.12     0.21     0.47   
i_1_5_5   0.31    0.33     0.32     0.21     0.39   
i_1_6_5   0.26    0.23     0.25     0.03     0.49   
i_1_7_5   0.25    0.32     0.15     0.14     0.31   
i_1_8_5   0.36    0.35     0.50     0.19     0.42   
i_1_9_5   0.36    0.23     0.33     0.14     0.50   
i_1_10_5  0.34    0.12     0.32     0.22     0.47   
i_1_11_5  0.26    0.30     0.16     0.09     0.55   
i_1_12_5  0.21    0.09     0.19     0.03     0.23   
i_1_13_5  0.31    0.07     0.20     0.25     0.33   
i_1_1_6   0.38    0.27     0.26     0.26     0.41   
i_1_2_6   0.37    0.41     0.24     0.16     0.36   
i_1_3_6   0.38    0.16     0.11     0.26     0.18   
i_1_4_6   0.25    0.19     0.05     0.17     0.33   
i_1_5_6   0.24    0.35     0.24     0.20     0.47   
i_1_6_6   0.51    0.34     0.22     0.15     0.57   
i_1_7_6   0.44    0.25     0.38     0.30     0.39   
i_1_8_6   0.34    0.28     0.21     0.23     0.49   
i_1_9_6   0.31    0.23     0.13     0.20     0.25   
i_1_10_6  0.31    0.11     0.18     0.20     0.23   
i_1_11_6  0.46    0.18     0.24     0.07     0.49   
i_1_12_6  0.24    0.22     0.25    -0.06     0.41   
i_1_13_6  0.39    0.21     0.32     0.27     0.46   
i_1_1_7   0.31    0.18     0.17     0.43     0.32   
i_1_2_7   0.55    0.18     0.15     0.44     0.19   
i_1_3_7   0.38    0.37     0.39     0.16     0.43   
i_1_4_7   0.40    0.17     0.20     0.07     0.33   
i_1_5_7   0.36    0.23     0.20     0.02     0.27   
i_1_6_7   0.49    0.27     0.28     0.10     0.47   
i_1_7_7   0.36    0.13     0.28     0.22     0.29   
i_1_8_7   0.29    0.11     0.18     0.24     0.46   
i_1_9_7   0.44    0.33     0.20     0.02     0.50   
i_1_10_7  0.34    0.18     0.13     0.05     0.38   
i_1_11_7  0.14    0.03     0.24    -0.02     0.31   
i_1_12_7  0.30    0.02     0.07     0.08     0.30   
i_1_13_7  0.33    0.16     0.20     0.09     0.31   
         i_1_1_5 i_1_2_5 i_1_3_5 i_1_4_5 i_1_5_5 i_1_6_5 i_1_7_5 i_1_8_5 i_1_9_5 i_1_10_5 i_1_11_5 i_1_12_5 i_1_13_5 i_1_1_6 i_1_2_6 i_1_3_6 i_1_4_6 i_1_5_6 i_1_6_6 i_1_7_6 i_1_8_6
i_1_1_5   1.00                                                                                                                                                                      
i_1_2_5   0.67    1.00                                                                                                                                                              
i_1_3_5   0.50    0.54    1.00                                                                                                                                                      
i_1_4_5   0.59    0.48    0.42    1.00                                                                                                                                              
i_1_5_5   0.52    0.53    0.48    0.43    1.00                                                                                                                                      
i_1_6_5   0.56    0.45    0.53    0.55    0.50    1.00                                                                                                                              
i_1_7_5   0.46    0.22    0.29    0.31    0.30    0.31    1.00                                                                                                                      
i_1_8_5   0.38    0.41    0.45    0.43    0.43    0.44    0.34    1.00                                                                                                              
i_1_9_5   0.63    0.52    0.60    0.50    0.58    0.62    0.31    0.56    1.00                                                                                                      
i_1_10_5  0.42    0.37    0.46    0.52    0.46    0.59    0.28    0.53    0.53    1.00                                                                                              
i_1_11_5  0.33    0.24    0.53    0.43    0.51    0.49    0.39    0.47    0.56    0.53     1.00                                                                                     
i_1_12_5  0.32    0.29    0.30    0.28    0.27    0.38    0.33    0.39    0.37    0.33     0.29     1.00                                                                            
i_1_13_5  0.40    0.32    0.30    0.38    0.38    0.35    0.31    0.42    0.49    0.37     0.38     0.31     1.00                                                                   
i_1_1_6   0.44    0.31    0.50    0.51    0.55    0.53    0.40    0.45    0.65    0.40     0.35     0.29     0.31     1.00                                                          
i_1_2_6   0.33    0.25    0.43    0.34    0.36    0.39    0.23    0.51    0.55    0.42     0.33     0.17     0.31     0.61    1.00                                                  
i_1_3_6   0.20    0.14    0.35    0.40    0.36    0.23    0.08    0.34    0.23    0.30     0.24     0.02     0.08     0.28    0.32    1.00                                          
i_1_4_6   0.38    0.16    0.22    0.36    0.26    0.27    0.15    0.42    0.40    0.31     0.27     0.14     0.32     0.37    0.58    0.41    1.00                                  
i_1_5_6   0.46    0.39    0.41    0.41    0.45    0.48    0.27    0.55    0.50    0.46     0.40     0.18     0.14     0.53    0.57    0.38    0.31    1.00                          
i_1_6_6   0.46    0.25    0.57    0.52    0.33    0.52    0.35    0.50    0.63    0.63     0.53     0.30     0.30     0.53    0.67    0.42    0.53    0.52    1.00                  
i_1_7_6   0.56    0.39    0.42    0.56    0.34    0.67    0.24    0.49    0.59    0.59     0.32     0.44     0.49     0.44    0.46    0.35    0.36    0.45    0.63    1.00          
i_1_8_6   0.54    0.38    0.53    0.60    0.35    0.59    0.36    0.45    0.59    0.51     0.37     0.46     0.38     0.56    0.46    0.27    0.38    0.45    0.66    0.64    1.00  
i_1_9_6   0.36    0.21    0.25    0.35    0.30    0.22    0.16    0.17    0.35    0.21     0.21     0.05     0.32     0.30    0.36    0.32    0.40    0.32    0.40    0.36    0.32  
i_1_10_6  0.37    0.25    0.32    0.43    0.31    0.50    0.20    0.39    0.56    0.45     0.37     0.15     0.45     0.40    0.46    0.26    0.23    0.38    0.37    0.47    0.47  
i_1_11_6  0.44    0.33    0.32    0.38    0.22    0.46    0.21    0.31    0.48    0.34     0.19     0.23     0.37     0.38    0.44    0.23    0.35    0.41    0.54    0.54    0.58  
i_1_12_6  0.42    0.23    0.46    0.37    0.42    0.41    0.28    0.43    0.52    0.34     0.36     0.18     0.28     0.34    0.41    0.33    0.34    0.29    0.50    0.29    0.41  
i_1_13_6  0.52    0.44    0.42    0.49    0.52    0.38    0.42    0.43    0.57    0.49     0.35     0.18     0.53     0.54    0.38    0.27    0.25    0.37    0.51    0.46    0.60  
i_1_1_7   0.61    0.33    0.31    0.45    0.48    0.37    0.32    0.20    0.42    0.26     0.27     0.19     0.35     0.50    0.35    0.17    0.35    0.44    0.29    0.41    0.41  
i_1_2_7   0.33    0.17    0.23    0.45    0.36    0.24    0.20    0.18    0.34    0.25     0.30     0.22     0.31     0.36    0.22    0.35    0.26    0.14    0.43    0.45    0.43  
i_1_3_7   0.67    0.57    0.57    0.59    0.50    0.68    0.35    0.48    0.66    0.54     0.38     0.24     0.31     0.54    0.55    0.36    0.40    0.61    0.53    0.65    0.59  
i_1_4_7   0.36    0.19    0.29    0.40    0.30    0.32    0.29    0.30    0.41    0.42     0.24     0.06     0.33     0.39    0.34    0.14    0.19    0.37    0.54    0.36    0.34  
i_1_5_7   0.41    0.36    0.46    0.43    0.45    0.50    0.30    0.35    0.59    0.33     0.27     0.08     0.28     0.52    0.33    0.38    0.14    0.42    0.36    0.39    0.46  
i_1_6_7   0.25    0.24    0.45    0.40    0.39    0.48    0.25    0.53    0.44    0.46     0.44     0.39     0.26     0.49    0.60    0.48    0.45    0.49    0.56    0.51    0.51  
i_1_7_7   0.35    0.26    0.43    0.42    0.35    0.53    0.29    0.44    0.49    0.43     0.31     0.41     0.41     0.56    0.44    0.16    0.37    0.34    0.50    0.57    0.54  
i_1_8_7   0.44    0.28    0.41    0.55    0.49    0.51    0.27    0.32    0.50    0.45     0.43     0.18     0.38     0.59    0.34    0.24    0.34    0.44    0.42    0.39    0.44  
i_1_9_7   0.52    0.38    0.58    0.52    0.31    0.61    0.25    0.44    0.62    0.54     0.47     0.34     0.20     0.46    0.47    0.36    0.45    0.55    0.76    0.54    0.62  
i_1_10_7  0.51    0.40    0.41    0.58    0.41    0.57    0.21    0.39    0.47    0.51     0.23     0.22     0.43     0.46    0.31    0.31    0.26    0.45    0.43    0.49    0.48  
i_1_11_7  0.21    0.23    0.49    0.11    0.31    0.44    0.12    0.33    0.43    0.41     0.37     0.16     0.18     0.37    0.28    0.12    0.13    0.35    0.33    0.26    0.26  
i_1_12_7  0.17    0.07    0.20    0.29    0.23    0.42    0.22    0.27    0.40    0.26     0.27     0.22     0.21     0.50    0.30    0.07    0.29    0.17    0.44    0.31    0.47  
i_1_13_7  0.68    0.39    0.36    0.54    0.45    0.62    0.22    0.35    0.60    0.49     0.40     0.38     0.44     0.51    0.35    0.09    0.33    0.34    0.47    0.55    0.50  
         i_1_9_6 i_1_10_6 i_1_11_6 i_1_12_6 i_1_13_6
i_1_1_5                                             
i_1_2_5                                             
i_1_3_5                                             
i_1_4_5                                             
i_1_5_5                                             
i_1_6_5                                             
i_1_7_5                                             
i_1_8_5                                             
i_1_9_5                                             
i_1_10_5                                            
i_1_11_5                                            
i_1_12_5                                            
i_1_13_5                                            
i_1_1_6                                             
i_1_2_6                                             
i_1_3_6                                             
i_1_4_6                                             
i_1_5_6                                             
i_1_6_6                                             
i_1_7_6                                             
i_1_8_6                                             
i_1_9_6   1.00                                      
i_1_10_6  0.27    1.00                              
i_1_11_6  0.33    0.50     1.00                     
i_1_12_6  0.32    0.38     0.36     1.00            
i_1_13_6  0.34    0.46     0.47     0.41     1.00   
i_1_1_7   0.38    0.33     0.30     0.16     0.50   
i_1_2_7   0.38    0.30     0.48     0.20     0.39   
i_1_3_7   0.39    0.49     0.47     0.42     0.48   
i_1_4_7   0.49    0.30     0.23     0.36     0.43   
i_1_5_7   0.33    0.47     0.39     0.45     0.54   
i_1_6_7   0.30    0.38     0.42     0.45     0.29   
i_1_7_7   0.28    0.33     0.35     0.23     0.38   
i_1_8_7   0.34    0.50     0.36     0.27     0.39   
i_1_9_7   0.48    0.38     0.52     0.41     0.41   
i_1_10_7  0.37    0.43     0.46     0.38     0.51   
i_1_11_7  0.33    0.25     0.21     0.23     0.20   
i_1_12_7  0.33    0.23     0.32     0.29     0.29   
i_1_13_7  0.30    0.46     0.35     0.34     0.42   
         i_1_1_7 i_1_2_7 i_1_3_7 i_1_4_7 i_1_5_7 i_1_6_7 i_1_7_7 i_1_8_7 i_1_9_7 i_1_10_7 i_1_11_7 i_1_12_7 i_1_13_7
i_1_1_7   1.00                                                                                                      
i_1_2_7   0.39    1.00                                                                                              
i_1_3_7   0.55    0.28    1.00                                                                                      
i_1_4_7   0.18    0.24    0.36    1.00                                                                              
i_1_5_7   0.32    0.28    0.60    0.43    1.00                                                                      
i_1_6_7   0.31    0.23    0.56    0.30    0.35    1.00                                                              
i_1_7_7   0.34    0.35    0.55    0.38    0.44    0.39    1.00                                                      
i_1_8_7   0.44    0.33    0.52    0.47    0.46    0.41    0.51    1.00                                              
i_1_9_7   0.42    0.36    0.68    0.50    0.55    0.51    0.50    0.44    1.00                                      
i_1_10_7  0.31    0.28    0.58    0.48    0.55    0.31    0.39    0.48    0.55    1.00                              
i_1_11_7  0.13    0.13    0.32    0.31    0.30    0.25    0.19    0.25    0.39    0.29     1.00                     
i_1_12_7  0.20    0.31    0.25    0.21    0.37    0.25    0.38    0.29    0.41    0.29     0.26     1.00            
i_1_13_7  0.45    0.37    0.52    0.50    0.31    0.31    0.49    0.56    0.51    0.51     0.30     0.36     1.00   

 with tau of 
 i_1_1_1  i_1_2_1  i_1_3_1  i_1_4_1  i_1_5_1  i_1_6_1  i_1_7_1  i_1_8_1  i_1_9_1 i_1_10_1 i_1_11_1 i_1_12_1 i_1_13_1  i_1_1_2  i_1_2_2  i_1_3_2  i_1_4_2  i_1_5_2  i_1_6_2  i_1_7_2 
 -0.7647  -1.0317  -0.9764  -0.4927  -0.1962  -0.4802   0.1510  -0.3230  -0.1060  -0.2533   0.1962   0.2533   0.7949  -1.1531  -0.9239  -1.2943  -0.9764  -1.0704  -0.7647  -0.6780 
 i_1_8_2  i_1_9_2 i_1_10_2 i_1_11_2 i_1_12_2 i_1_13_2  i_1_1_3  i_1_2_3  i_1_3_3  i_1_4_3  i_1_5_3  i_1_6_3  i_1_7_3  i_1_8_3  i_1_9_3 i_1_10_3 i_1_11_3 i_1_12_3 i_1_13_3  i_1_1_4 
 -0.2419  -0.4927  -0.5053   0.0056   0.2880  -0.0056  -1.3758  -1.1317  -1.3205  -1.1317  -0.7949  -0.6780  -1.3758  -0.4430  -0.3230  -0.4927  -0.7797   0.0837   0.3113  -1.5737 
 i_1_2_4  i_1_3_4  i_1_4_4  i_1_5_4  i_1_6_4  i_1_7_4  i_1_8_4  i_1_9_4 i_1_10_4 i_1_11_4 i_1_12_4 i_1_13_4  i_1_1_5  i_1_2_5  i_1_3_5  i_1_4_5  i_1_5_5  i_1_6_5  i_1_7_5  i_1_8_5 
 -1.1975  -0.9764  -0.6095  -0.7352  -1.3758  -0.9239  -1.1750  -0.7499  -0.4927  -0.1285   0.1962  -0.5961  -1.0129  -0.5697  -1.7013  -0.7207  -1.1975  -0.6502  -0.4553  -0.5697 
 i_1_9_5 i_1_10_5 i_1_11_5 i_1_12_5 i_1_13_5  i_1_1_6  i_1_2_6  i_1_3_6  i_1_4_6  i_1_5_6  i_1_6_6  i_1_7_6  i_1_8_6  i_1_9_6 i_1_10_6 i_1_11_6 i_1_12_6 i_1_13_6  i_1_1_7  i_1_2_7 
 -0.8738  -0.6229  -0.9945   0.0167  -0.2764  -1.1108  -0.8576  -1.0508  -0.7063  -1.1750  -1.3758  -0.7949  -0.3823  -0.6365  -0.3113  -0.3113  -0.5053  -0.2533  -0.7647  -1.4356 
 i_1_3_7  i_1_4_7  i_1_5_7  i_1_6_7  i_1_7_7  i_1_8_7  i_1_9_7 i_1_10_7 i_1_11_7 i_1_12_7 i_1_13_7 
 -0.8576  -0.7207  -0.7647  -1.1531  -0.4430  -0.9069  -1.3476  -0.7949  -0.2764  -0.1849  -0.0725 


#Ability-CFA:
#configural invariant:
Warning message:
In cor.smooth(mat) : Matrix was not positive definite, smoothing was done
Warning message:
In lav_object_post_check(object) :
  lavaan WARNING: covariance matrix of latent variables
                is not positive definite;
                use lavInspect(fit, "cov.lv") to investigate.
lavaan 0.6-3 ended normally after 140 iterations

  Optimization method                           NLMINB
  Number of free parameters                        203

  Number of observations                           225

  Estimator                                       DWLS      Robust
  Model Fit Test Statistic                    3283.490    4162.453
  Degrees of freedom                              3983        3983
  P-value (Chi-square)                           1.000       0.023
  Scaling correction factor                                  3.551
  Shift parameter                                         3237.833
    for simple second-order correction (Mplus variant)

Model test baseline model:

  Minimum Function Test Statistic            53898.940   11482.938
  Degrees of freedom                              4095        4095
  P-value                                        0.000       0.000

User model versus baseline model:

  Comparative Fit Index (CFI)                    1.000       0.976
  Tucker-Lewis Index (TLI)                       1.014       0.975

  Robust Comparative Fit Index (CFI)                            NA
  Robust Tucker-Lewis Index (TLI)                               NA

Root Mean Square Error of Approximation:

  RMSEA                                          0.000       0.014
  90 Percent Confidence Interval          0.000  0.000       0.006  0.019
  P-value RMSEA <= 0.05                          1.000       1.000

  Robust RMSEA                                                  NA
  90 Percent Confidence Interval                                NA     NA

Standardized Root Mean Square Residual:

  SRMR                                           0.105       0.105

Parameter Estimates:

  Information                                 Expected
  Information saturated (h1) model        Unstructured
  Standard Errors                           Robust.sem

Latent Variables:
                   Estimate  Std.Err  z-value  P(>|z|)   Std.lv  Std.all
  e1 =~                                                                 
    i_1_1_1           1.000                               0.606    0.606
    i_1_2_1           0.544    0.201    2.709    0.007    0.330    0.330
    i_1_3_1           0.915    0.197    4.641    0.000    0.555    0.555
    i_1_4_1           0.771    0.183    4.214    0.000    0.467    0.467
    i_1_5_1           1.054    0.195    5.395    0.000    0.639    0.639
    i_1_6_1           1.454    0.217    6.701    0.000    0.881    0.881
    i_1_7_1           1.080    0.187    5.783    0.000    0.655    0.655
    i_1_8_1           1.149    0.190    6.044    0.000    0.697    0.697
    i_1_9_1           1.041    0.178    5.841    0.000    0.631    0.631
    i_1_10_1          1.240    0.211    5.880    0.000    0.752    0.752
    i_1_11_1          0.889    0.206    4.309    0.000    0.539    0.539
    i_1_12_1          1.000    0.173    5.777    0.000    0.606    0.606
    i_1_13_1          0.999    0.170    5.885    0.000    0.606    0.606
  e2 =~                                                                 
    i_1_1_2           1.000                               0.569    0.569
    i_1_2_2           0.843    0.230    3.665    0.000    0.480    0.480
    i_1_3_2           1.363    0.259    5.263    0.000    0.775    0.775
    i_1_4_2           1.013    0.243    4.170    0.000    0.577    0.577
    i_1_5_2           0.981    0.241    4.067    0.000    0.558    0.558
    i_1_6_2           1.037    0.225    4.605    0.000    0.590    0.590
    i_1_7_2           0.804    0.202    3.972    0.000    0.457    0.457
    i_1_8_2           1.037    0.225    4.607    0.000    0.590    0.590
    i_1_9_2           1.165    0.237    4.911    0.000    0.663    0.663
    i_1_10_2          1.074    0.226    4.756    0.000    0.611    0.611
    i_1_11_2          0.746    0.173    4.316    0.000    0.424    0.424
    i_1_12_2          0.710    0.178    3.996    0.000    0.404    0.404
    i_1_13_2          1.038    0.231    4.493    0.000    0.591    0.591
  e3 =~                                                                 
    i_1_1_3           1.000                               0.466    0.466
    i_1_2_3           1.513    0.412    3.671    0.000    0.704    0.704
    i_1_3_3           1.654    0.418    3.953    0.000    0.770    0.770
    i_1_4_3           1.308    0.352    3.713    0.000    0.609    0.609
    i_1_5_3           1.722    0.447    3.855    0.000    0.802    0.802
    i_1_6_3           1.308    0.341    3.830    0.000    0.609    0.609
    i_1_7_3           1.764    0.427    4.127    0.000    0.821    0.821
    i_1_8_3           1.291    0.347    3.723    0.000    0.601    0.601
    i_1_9_3           1.275    0.369    3.459    0.001    0.594    0.594
    i_1_10_3          1.195    0.318    3.759    0.000    0.557    0.557
    i_1_11_3          1.477    0.417    3.538    0.000    0.688    0.688
    i_1_12_3          1.202    0.322    3.733    0.000    0.560    0.560
    i_1_13_3          1.158    0.356    3.254    0.001    0.539    0.539
  e4 =~                                                                 
    i_1_1_4           1.000                               0.482    0.482
    i_1_2_4           1.056    0.345    3.060    0.002    0.509    0.509
    i_1_3_4           1.466    0.428    3.427    0.001    0.707    0.707
    i_1_4_4           1.677    0.484    3.462    0.001    0.809    0.809
    i_1_5_4           1.753    0.501    3.499    0.000    0.845    0.845
    i_1_6_4           1.421    0.426    3.332    0.001    0.685    0.685
    i_1_7_4           0.881    0.303    2.906    0.004    0.425    0.425
    i_1_8_4           1.984    0.560    3.542    0.000    0.956    0.956
    i_1_9_4           1.232    0.352    3.496    0.000    0.594    0.594
    i_1_10_4          0.919    0.296    3.101    0.002    0.443    0.443
    i_1_11_4          0.906    0.312    2.906    0.004    0.437    0.437
    i_1_12_4          0.578    0.214    2.696    0.007    0.279    0.279
    i_1_13_4          1.385    0.410    3.375    0.001    0.668    0.668
  e5 =~                                                                 
    i_1_1_5           1.000                               0.823    0.823
    i_1_2_5           0.761    0.080    9.546    0.000    0.627    0.627
    i_1_3_5           1.030    0.132    7.795    0.000    0.848    0.848
    i_1_4_5           0.922    0.101    9.156    0.000    0.759    0.759
    i_1_5_5           0.879    0.115    7.632    0.000    0.723    0.723
    i_1_6_5           1.001    0.105    9.573    0.000    0.824    0.824
    i_1_7_5           0.582    0.102    5.678    0.000    0.479    0.479
    i_1_8_5           0.875    0.100    8.712    0.000    0.720    0.720
    i_1_9_5           1.075    0.097   11.134    0.000    0.885    0.885
    i_1_10_5          0.902    0.100    9.051    0.000    0.742    0.742
    i_1_11_5          0.729    0.116    6.291    0.000    0.600    0.600
    i_1_12_5          0.494    0.104    4.752    0.000    0.407    0.407
    i_1_13_5          0.690    0.105    6.571    0.000    0.568    0.568
  e6 =~                                                                 
    i_1_1_6           1.000                               0.800    0.800
    i_1_2_6           0.894    0.109    8.168    0.000    0.715    0.715
    i_1_3_6           0.602    0.135    4.471    0.000    0.482    0.482
    i_1_4_6           0.679    0.115    5.916    0.000    0.544    0.544
    i_1_5_6           0.945    0.124    7.635    0.000    0.757    0.757
    i_1_6_6           1.169    0.116   10.096    0.000    0.935    0.935
    i_1_7_6           1.026    0.131    7.824    0.000    0.821    0.821
    i_1_8_6           1.016    0.106    9.614    0.000    0.813    0.813
    i_1_9_6           0.621    0.115    5.393    0.000    0.497    0.497
    i_1_10_6          0.785    0.102    7.731    0.000    0.629    0.629
    i_1_11_6          0.849    0.116    7.315    0.000    0.679    0.679
    i_1_12_6          0.708    0.118    5.995    0.000    0.567    0.567
    i_1_13_6          0.916    0.097    9.461    0.000    0.733    0.733
  e7 =~                                                                 
    i_1_1_7           1.000                               0.616    0.616
    i_1_2_7           0.928    0.226    4.105    0.000    0.572    0.572
    i_1_3_7           1.461    0.197    7.403    0.000    0.900    0.900
    i_1_4_7           0.921    0.176    5.226    0.000    0.567    0.567
    i_1_5_7           1.116    0.192    5.811    0.000    0.688    0.688
    i_1_6_7           1.136    0.213    5.334    0.000    0.700    0.700
    i_1_7_7           1.110    0.179    6.195    0.000    0.684    0.684
    i_1_8_7           1.153    0.171    6.725    0.000    0.710    0.710
    i_1_9_7           1.426    0.215    6.619    0.000    0.879    0.879
    i_1_10_7          1.174    0.188    6.258    0.000    0.724    0.724
    i_1_11_7          0.715    0.153    4.680    0.000    0.440    0.440
    i_1_12_7          0.718    0.163    4.411    0.000    0.442    0.442
    i_1_13_7          1.215    0.164    7.401    0.000    0.749    0.749

Covariances:
                   Estimate  Std.Err  z-value  P(>|z|)   Std.lv  Std.all
  e1 ~~                                                                 
    e2                0.322    0.080    4.051    0.000    0.934    0.934
    e3                0.234    0.072    3.242    0.001    0.829    0.829
    e4                0.241    0.078    3.086    0.002    0.825    0.825
    e5                0.383    0.070    5.443    0.000    0.768    0.768
    e6                0.380    0.071    5.374    0.000    0.784    0.784
    e7                0.291    0.065    4.467    0.000    0.778    0.778
  e2 ~~                                                                 
    e3                0.242    0.081    3.004    0.003    0.915    0.915
    e4                0.269    0.084    3.203    0.001    0.982    0.982
    e5                0.402    0.088    4.580    0.000    0.859    0.859
    e6                0.410    0.071    5.778    0.000    0.901    0.901
    e7                0.307    0.070    4.394    0.000    0.876    0.876
  e3 ~~                                                                 
    e4                0.201    0.072    2.794    0.005    0.897    0.897
    e5                0.362    0.100    3.623    0.000    0.945    0.945
    e6                0.330    0.090    3.655    0.000    0.886    0.886
    e7                0.259    0.079    3.274    0.001    0.902    0.902
  e4 ~~                                                                 
    e5                0.366    0.109    3.356    0.001    0.921    0.921
    e6                0.349    0.109    3.195    0.001    0.903    0.903
    e7                0.263    0.088    3.004    0.003    0.887    0.887
  e5 ~~                                                                 
    e6                0.597    0.075    7.958    0.000    0.907    0.907
    e7                0.475    0.080    5.958    0.000    0.937    0.937
  e6 ~~                                                                 
    e7                0.471    0.080    5.919    0.000    0.956    0.956

Intercepts:
                   Estimate  Std.Err  z-value  P(>|z|)   Std.lv  Std.all
   .i_1_1_1           0.000                               0.000    0.000
   .i_1_2_1           0.000                               0.000    0.000
   .i_1_3_1           0.000                               0.000    0.000
   .i_1_4_1           0.000                               0.000    0.000
   .i_1_5_1           0.000                               0.000    0.000
   .i_1_6_1           0.000                               0.000    0.000
   .i_1_7_1           0.000                               0.000    0.000
   .i_1_8_1           0.000                               0.000    0.000
   .i_1_9_1           0.000                               0.000    0.000
   .i_1_10_1          0.000                               0.000    0.000
   .i_1_11_1          0.000                               0.000    0.000
   .i_1_12_1          0.000                               0.000    0.000
   .i_1_13_1          0.000                               0.000    0.000
   .i_1_1_2           0.000                               0.000    0.000
   .i_1_2_2           0.000                               0.000    0.000
   .i_1_3_2           0.000                               0.000    0.000
   .i_1_4_2           0.000                               0.000    0.000
   .i_1_5_2           0.000                               0.000    0.000
   .i_1_6_2           0.000                               0.000    0.000
   .i_1_7_2           0.000                               0.000    0.000
   .i_1_8_2           0.000                               0.000    0.000
   .i_1_9_2           0.000                               0.000    0.000
   .i_1_10_2          0.000                               0.000    0.000
   .i_1_11_2          0.000                               0.000    0.000
   .i_1_12_2          0.000                               0.000    0.000
   .i_1_13_2          0.000                               0.000    0.000
   .i_1_1_3           0.000                               0.000    0.000
   .i_1_2_3           0.000                               0.000    0.000
   .i_1_3_3           0.000                               0.000    0.000
   .i_1_4_3           0.000                               0.000    0.000
   .i_1_5_3           0.000                               0.000    0.000
   .i_1_6_3           0.000                               0.000    0.000
   .i_1_7_3           0.000                               0.000    0.000
   .i_1_8_3           0.000                               0.000    0.000
   .i_1_9_3           0.000                               0.000    0.000
   .i_1_10_3          0.000                               0.000    0.000
   .i_1_11_3          0.000                               0.000    0.000
   .i_1_12_3          0.000                               0.000    0.000
   .i_1_13_3          0.000                               0.000    0.000
   .i_1_1_4           0.000                               0.000    0.000
   .i_1_2_4           0.000                               0.000    0.000
   .i_1_3_4           0.000                               0.000    0.000
   .i_1_4_4           0.000                               0.000    0.000
   .i_1_5_4           0.000                               0.000    0.000
   .i_1_6_4           0.000                               0.000    0.000
   .i_1_7_4           0.000                               0.000    0.000
   .i_1_8_4           0.000                               0.000    0.000
   .i_1_9_4           0.000                               0.000    0.000
   .i_1_10_4          0.000                               0.000    0.000
   .i_1_11_4          0.000                               0.000    0.000
   .i_1_12_4          0.000                               0.000    0.000
   .i_1_13_4          0.000                               0.000    0.000
   .i_1_1_5           0.000                               0.000    0.000
   .i_1_2_5           0.000                               0.000    0.000
   .i_1_3_5           0.000                               0.000    0.000
   .i_1_4_5           0.000                               0.000    0.000
   .i_1_5_5           0.000                               0.000    0.000
   .i_1_6_5           0.000                               0.000    0.000
   .i_1_7_5           0.000                               0.000    0.000
   .i_1_8_5           0.000                               0.000    0.000
   .i_1_9_5           0.000                               0.000    0.000
   .i_1_10_5          0.000                               0.000    0.000
   .i_1_11_5          0.000                               0.000    0.000
   .i_1_12_5          0.000                               0.000    0.000
   .i_1_13_5          0.000                               0.000    0.000
   .i_1_1_6           0.000                               0.000    0.000
   .i_1_2_6           0.000                               0.000    0.000
   .i_1_3_6           0.000                               0.000    0.000
   .i_1_4_6           0.000                               0.000    0.000
   .i_1_5_6           0.000                               0.000    0.000
   .i_1_6_6           0.000                               0.000    0.000
   .i_1_7_6           0.000                               0.000    0.000
   .i_1_8_6           0.000                               0.000    0.000
   .i_1_9_6           0.000                               0.000    0.000
   .i_1_10_6          0.000                               0.000    0.000
   .i_1_11_6          0.000                               0.000    0.000
   .i_1_12_6          0.000                               0.000    0.000
   .i_1_13_6          0.000                               0.000    0.000
   .i_1_1_7           0.000                               0.000    0.000
   .i_1_2_7           0.000                               0.000    0.000
   .i_1_3_7           0.000                               0.000    0.000
   .i_1_4_7           0.000                               0.000    0.000
   .i_1_5_7           0.000                               0.000    0.000
   .i_1_6_7           0.000                               0.000    0.000
   .i_1_7_7           0.000                               0.000    0.000
   .i_1_8_7           0.000                               0.000    0.000
   .i_1_9_7           0.000                               0.000    0.000
   .i_1_10_7          0.000                               0.000    0.000
   .i_1_11_7          0.000                               0.000    0.000
   .i_1_12_7          0.000                               0.000    0.000
   .i_1_13_7          0.000                               0.000    0.000
    e1                0.000                               0.000    0.000
    e2                0.000                               0.000    0.000
    e3                0.000                               0.000    0.000
    e4                0.000                               0.000    0.000
    e5                0.000                               0.000    0.000
    e6                0.000                               0.000    0.000
    e7                0.000                               0.000    0.000

Thresholds:
                   Estimate  Std.Err  z-value  P(>|z|)   Std.lv  Std.all
    i_1_1_1|t1       -0.765    0.093   -8.198    0.000   -0.765   -0.765
    i_1_2_1|t1       -1.032    0.102  -10.101    0.000   -1.032   -1.032
    i_1_3_1|t1       -0.976    0.100   -9.764    0.000   -0.976   -0.976
    i_1_4_1|t1       -0.493    0.088   -5.628    0.000   -0.493   -0.493
    i_1_5_1|t1       -0.196    0.084   -2.327    0.020   -0.196   -0.196
    i_1_6_1|t1       -0.480    0.087   -5.497    0.000   -0.480   -0.480
    i_1_7_1|t1        0.151    0.084    1.795    0.073    0.151    0.151
    i_1_8_1|t1       -0.323    0.085   -3.785    0.000   -0.323   -0.323
    i_1_9_1|t1       -0.106    0.084   -1.264    0.206   -0.106   -0.106
    i_1_10_1|t1      -0.253    0.085   -2.990    0.003   -0.253   -0.253
    i_1_11_1|t1       0.196    0.084    2.327    0.020    0.196    0.196
    i_1_12_1|t1       0.253    0.085    2.990    0.003    0.253    0.253
    i_1_13_1|t1       0.795    0.094    8.447    0.000    0.795    0.795
    i_1_1_2|t1       -1.153    0.107  -10.729    0.000   -1.153   -1.153
    i_1_2_2|t1       -0.924    0.098   -9.416    0.000   -0.924   -0.924
    i_1_3_2|t1       -1.294    0.115  -11.260    0.000   -1.294   -1.294
    i_1_4_2|t1       -0.976    0.100   -9.764    0.000   -0.976   -0.976
    i_1_5_2|t1       -1.070    0.104  -10.318    0.000   -1.070   -1.070
    i_1_6_2|t1       -0.765    0.093   -8.198    0.000   -0.765   -0.765
    i_1_7_2|t1       -0.678    0.091   -7.440    0.000   -0.678   -0.678
    i_1_8_2|t1       -0.242    0.085   -2.858    0.004   -0.242   -0.242
    i_1_9_2|t1       -0.493    0.088   -5.628    0.000   -0.493   -0.493
    i_1_10_2|t1      -0.505    0.088   -5.759    0.000   -0.505   -0.505
    i_1_11_2|t1       0.006    0.084    0.067    0.947    0.006    0.006
    i_1_12_2|t1       0.288    0.085    3.388    0.001    0.288    0.288
    i_1_13_2|t1      -0.006    0.084   -0.067    0.947   -0.006   -0.006
    i_1_1_3|t1       -1.376    0.120  -11.467    0.000   -1.376   -1.376
    i_1_2_3|t1       -1.132    0.106  -10.630    0.000   -1.132   -1.132
    i_1_3_3|t1       -1.321    0.117  -11.334    0.000   -1.321   -1.321
    i_1_4_3|t1       -1.132    0.106  -10.630    0.000   -1.132   -1.132
    i_1_5_3|t1       -0.795    0.094   -8.447    0.000   -0.795   -0.795
    i_1_6_3|t1       -0.678    0.091   -7.440    0.000   -0.678   -0.678
    i_1_7_3|t1       -1.376    0.120  -11.467    0.000   -1.376   -1.376
    i_1_8_3|t1       -0.443    0.087   -5.104    0.000   -0.443   -0.443
    i_1_9_3|t1       -0.323    0.085   -3.785    0.000   -0.323   -0.323
    i_1_10_3|t1      -0.493    0.088   -5.628    0.000   -0.493   -0.493
    i_1_11_3|t1      -0.780    0.094   -8.323    0.000   -0.780   -0.780
    i_1_12_3|t1       0.084    0.084    0.998    0.318    0.084    0.084
    i_1_13_3|t1       0.311    0.085    3.653    0.000    0.311    0.311
    i_1_1_4|t1       -1.574    0.135  -11.674    0.000   -1.574   -1.574
    i_1_2_4|t1       -1.198    0.110  -10.919    0.000   -1.198   -1.198
    i_1_3_4|t1       -0.976    0.100   -9.764    0.000   -0.976   -0.976
    i_1_4_4|t1       -0.609    0.090   -6.799    0.000   -0.609   -0.609
    i_1_5_4|t1       -0.735    0.093   -7.947    0.000   -0.735   -0.735
    i_1_6_4|t1       -1.376    0.120  -11.467    0.000   -1.376   -1.376
    i_1_7_4|t1       -0.924    0.098   -9.416    0.000   -0.924   -0.924
    i_1_8_4|t1       -1.175    0.109  -10.825    0.000   -1.175   -1.175
    i_1_9_4|t1       -0.750    0.093   -8.073    0.000   -0.750   -0.750
    i_1_10_4|t1      -0.493    0.088   -5.628    0.000   -0.493   -0.493
    i_1_11_4|t1      -0.128    0.084   -1.530    0.126   -0.128   -0.128
    i_1_12_4|t1       0.196    0.084    2.327    0.020    0.196    0.196
    i_1_13_4|t1      -0.596    0.089   -6.669    0.000   -0.596   -0.596
    i_1_1_5|t1       -1.013    0.101   -9.990    0.000   -1.013   -1.013
    i_1_2_5|t1       -0.570    0.089   -6.410    0.000   -0.570   -0.570
    i_1_3_5|t1       -1.701    0.147  -11.595    0.000   -1.701   -1.701
    i_1_4_5|t1       -0.721    0.092   -7.821    0.000   -0.721   -0.721
    i_1_5_5|t1       -1.198    0.110  -10.919    0.000   -1.198   -1.198
    i_1_6_5|t1       -0.650    0.091   -7.184    0.000   -0.650   -0.650
    i_1_7_5|t1       -0.455    0.087   -5.235    0.000   -0.455   -0.455
    i_1_8_5|t1       -0.570    0.089   -6.410    0.000   -0.570   -0.570
    i_1_9_5|t1       -0.874    0.096   -9.059    0.000   -0.874   -0.874
    i_1_10_5|t1      -0.623    0.090   -6.927    0.000   -0.623   -0.623
    i_1_11_5|t1      -0.994    0.101   -9.878    0.000   -0.994   -0.994
    i_1_12_5|t1       0.017    0.084    0.200    0.842    0.017    0.017
    i_1_13_5|t1      -0.276    0.085   -3.255    0.001   -0.276   -0.276
    i_1_1_6|t1       -1.111    0.106  -10.528    0.000   -1.111   -1.111
    i_1_2_6|t1       -0.858    0.096   -8.938    0.000   -0.858   -0.858
    i_1_3_6|t1       -1.051    0.103  -10.211    0.000   -1.051   -1.051
    i_1_4_6|t1       -0.706    0.092   -7.695    0.000   -0.706   -0.706
    i_1_5_6|t1       -1.175    0.109  -10.825    0.000   -1.175   -1.175
    i_1_6_6|t1       -1.376    0.120  -11.467    0.000   -1.376   -1.376
    i_1_7_6|t1       -0.795    0.094   -8.447    0.000   -0.795   -0.795
    i_1_8_6|t1       -0.382    0.086   -4.445    0.000   -0.382   -0.382
    i_1_9_6|t1       -0.637    0.090   -7.056    0.000   -0.637   -0.637
    i_1_10_6|t1      -0.311    0.085   -3.653    0.000   -0.311   -0.311
    i_1_11_6|t1      -0.311    0.085   -3.653    0.000   -0.311   -0.311
    i_1_12_6|t1      -0.505    0.088   -5.759    0.000   -0.505   -0.505
    i_1_13_6|t1      -0.253    0.085   -2.990    0.003   -0.253   -0.253
    i_1_1_7|t1       -0.765    0.093   -8.198    0.000   -0.765   -0.765
    i_1_2_7|t1       -1.436    0.124  -11.573    0.000   -1.436   -1.436
    i_1_3_7|t1       -0.858    0.096   -8.938    0.000   -0.858   -0.858
    i_1_4_7|t1       -0.721    0.092   -7.821    0.000   -0.721   -0.721
    i_1_5_7|t1       -0.765    0.093   -8.198    0.000   -0.765   -0.765
    i_1_6_7|t1       -1.153    0.107  -10.729    0.000   -1.153   -1.153
    i_1_7_7|t1       -0.443    0.087   -5.104    0.000   -0.443   -0.443
    i_1_8_7|t1       -0.907    0.098   -9.298    0.000   -0.907   -0.907
    i_1_9_7|t1       -1.348    0.118  -11.403    0.000   -1.348   -1.348
    i_1_10_7|t1      -0.795    0.094   -8.447    0.000   -0.795   -0.795
    i_1_11_7|t1      -0.276    0.085   -3.255    0.001   -0.276   -0.276
    i_1_12_7|t1      -0.185    0.084   -2.194    0.028   -0.185   -0.185
    i_1_13_7|t1      -0.072    0.084   -0.865    0.387   -0.072   -0.072

Variances:
                   Estimate  Std.Err  z-value  P(>|z|)   Std.lv  Std.all
   .i_1_1_1           0.633                               0.633    0.633
   .i_1_2_1           0.891                               0.891    0.891
   .i_1_3_1           0.692                               0.692    0.692
   .i_1_4_1           0.782                               0.782    0.782
   .i_1_5_1           0.592                               0.592    0.592
   .i_1_6_1           0.224                               0.224    0.224
   .i_1_7_1           0.572                               0.572    0.572
   .i_1_8_1           0.515                               0.515    0.515
   .i_1_9_1           0.602                               0.602    0.602
   .i_1_10_1          0.435                               0.435    0.435
   .i_1_11_1          0.710                               0.710    0.710
   .i_1_12_1          0.633                               0.633    0.633
   .i_1_13_1          0.633                               0.633    0.633
   .i_1_1_2           0.676                               0.676    0.676
   .i_1_2_2           0.770                               0.770    0.770
   .i_1_3_2           0.399                               0.399    0.399
   .i_1_4_2           0.668                               0.668    0.668
   .i_1_5_2           0.689                               0.689    0.689
   .i_1_6_2           0.652                               0.652    0.652
   .i_1_7_2           0.791                               0.791    0.791
   .i_1_8_2           0.652                               0.652    0.652
   .i_1_9_2           0.561                               0.561    0.561
   .i_1_10_2          0.627                               0.627    0.627
   .i_1_11_2          0.820                               0.820    0.820
   .i_1_12_2          0.837                               0.837    0.837
   .i_1_13_2          0.651                               0.651    0.651
   .i_1_1_3           0.783                               0.783    0.783
   .i_1_2_3           0.504                               0.504    0.504
   .i_1_3_3           0.407                               0.407    0.407
   .i_1_4_3           0.629                               0.629    0.629
   .i_1_5_3           0.357                               0.357    0.357
   .i_1_6_3           0.629                               0.629    0.629
   .i_1_7_3           0.325                               0.325    0.325
   .i_1_8_3           0.639                               0.639    0.639
   .i_1_9_3           0.647                               0.647    0.647
   .i_1_10_3          0.690                               0.690    0.690
   .i_1_11_3          0.527                               0.527    0.527
   .i_1_12_3          0.687                               0.687    0.687
   .i_1_13_3          0.709                               0.709    0.709
   .i_1_1_4           0.768                               0.768    0.768
   .i_1_2_4           0.741                               0.741    0.741
   .i_1_3_4           0.500                               0.500    0.500
   .i_1_4_4           0.346                               0.346    0.346
   .i_1_5_4           0.285                               0.285    0.285
   .i_1_6_4           0.531                               0.531    0.531
   .i_1_7_4           0.819                               0.819    0.819
   .i_1_8_4           0.085                               0.085    0.085
   .i_1_9_4           0.647                               0.647    0.647
   .i_1_10_4          0.804                               0.804    0.804
   .i_1_11_4          0.809                               0.809    0.809
   .i_1_12_4          0.922                               0.922    0.922
   .i_1_13_4          0.554                               0.554    0.554
   .i_1_1_5           0.322                               0.322    0.322
   .i_1_2_5           0.607                               0.607    0.607
   .i_1_3_5           0.281                               0.281    0.281
   .i_1_4_5           0.424                               0.424    0.424
   .i_1_5_5           0.477                               0.477    0.477
   .i_1_6_5           0.321                               0.321    0.321
   .i_1_7_5           0.770                               0.770    0.770
   .i_1_8_5           0.481                               0.481    0.481
   .i_1_9_5           0.217                               0.217    0.217
   .i_1_10_5          0.449                               0.449    0.449
   .i_1_11_5          0.640                               0.640    0.640
   .i_1_12_5          0.834                               0.834    0.834
   .i_1_13_5          0.678                               0.678    0.678
   .i_1_1_6           0.360                               0.360    0.360
   .i_1_2_6           0.488                               0.488    0.488
   .i_1_3_6           0.768                               0.768    0.768
   .i_1_4_6           0.705                               0.705    0.705
   .i_1_5_6           0.428                               0.428    0.428
   .i_1_6_6           0.125                               0.125    0.125
   .i_1_7_6           0.325                               0.325    0.325
   .i_1_8_6           0.338                               0.338    0.338
   .i_1_9_6           0.753                               0.753    0.753
   .i_1_10_6          0.605                               0.605    0.605
   .i_1_11_6          0.539                               0.539    0.539
   .i_1_12_6          0.679                               0.679    0.679
   .i_1_13_6          0.462                               0.462    0.462
   .i_1_1_7           0.620                               0.620    0.620
   .i_1_2_7           0.673                               0.673    0.673
   .i_1_3_7           0.190                               0.190    0.190
   .i_1_4_7           0.678                               0.678    0.678
   .i_1_5_7           0.527                               0.527    0.527
   .i_1_6_7           0.510                               0.510    0.510
   .i_1_7_7           0.532                               0.532    0.532
   .i_1_8_7           0.495                               0.495    0.495
   .i_1_9_7           0.228                               0.228    0.228
   .i_1_10_7          0.477                               0.477    0.477
   .i_1_11_7          0.806                               0.806    0.806
   .i_1_12_7          0.804                               0.804    0.804
   .i_1_13_7          0.440                               0.440    0.440
    e1                0.367    0.107    3.435    0.001    1.000    1.000
    e2                0.324    0.114    2.829    0.005    1.000    1.000
    e3                0.217    0.108    2.002    0.045    1.000    1.000
    e4                0.232    0.133    1.754    0.080    1.000    1.000
    e5                0.678    0.104    6.502    0.000    1.000    1.000
    e6                0.640    0.114    5.638    0.000    1.000    1.000
    e7                0.380    0.102    3.724    0.000    1.000    1.000

Scales y*:
                   Estimate  Std.Err  z-value  P(>|z|)   Std.lv  Std.all
    i_1_1_1           1.000                               1.000    1.000
    i_1_2_1           1.000                               1.000    1.000
    i_1_3_1           1.000                               1.000    1.000
    i_1_4_1           1.000                               1.000    1.000
    i_1_5_1           1.000                               1.000    1.000
    i_1_6_1           1.000                               1.000    1.000
    i_1_7_1           1.000                               1.000    1.000
    i_1_8_1           1.000                               1.000    1.000
    i_1_9_1           1.000                               1.000    1.000
    i_1_10_1          1.000                               1.000    1.000
    i_1_11_1          1.000                               1.000    1.000
    i_1_12_1          1.000                               1.000    1.000
    i_1_13_1          1.000                               1.000    1.000
    i_1_1_2           1.000                               1.000    1.000
    i_1_2_2           1.000                               1.000    1.000
    i_1_3_2           1.000                               1.000    1.000
    i_1_4_2           1.000                               1.000    1.000
    i_1_5_2           1.000                               1.000    1.000
    i_1_6_2           1.000                               1.000    1.000
    i_1_7_2           1.000                               1.000    1.000
    i_1_8_2           1.000                               1.000    1.000
    i_1_9_2           1.000                               1.000    1.000
    i_1_10_2          1.000                               1.000    1.000
    i_1_11_2          1.000                               1.000    1.000
    i_1_12_2          1.000                               1.000    1.000
    i_1_13_2          1.000                               1.000    1.000
    i_1_1_3           1.000                               1.000    1.000
    i_1_2_3           1.000                               1.000    1.000
    i_1_3_3           1.000                               1.000    1.000
    i_1_4_3           1.000                               1.000    1.000
    i_1_5_3           1.000                               1.000    1.000
    i_1_6_3           1.000                               1.000    1.000
    i_1_7_3           1.000                               1.000    1.000
    i_1_8_3           1.000                               1.000    1.000
    i_1_9_3           1.000                               1.000    1.000
    i_1_10_3          1.000                               1.000    1.000
    i_1_11_3          1.000                               1.000    1.000
    i_1_12_3          1.000                               1.000    1.000
    i_1_13_3          1.000                               1.000    1.000
    i_1_1_4           1.000                               1.000    1.000
    i_1_2_4           1.000                               1.000    1.000
    i_1_3_4           1.000                               1.000    1.000
    i_1_4_4           1.000                               1.000    1.000
    i_1_5_4           1.000                               1.000    1.000
    i_1_6_4           1.000                               1.000    1.000
    i_1_7_4           1.000                               1.000    1.000
    i_1_8_4           1.000                               1.000    1.000
[truncated: 3,466,529 more chars]
